# Supplementary material for: Functional Genomics Identified Novel Genes Involved in Growth at Low Temperatures in Listeria monocytogenes
Source: Microbiol Spectr. 2022 Jun 23;10(4):e00710-22. doi: 10.1128/spectrum.00710-22 (PMC9431668; doi:10.1128/spectrum.00710-22)
Supplement: Supplemental file 2 — Supplemental material. Download spectrum.00710-22-s0001.xlsx, XLSX file, 2.1 MB [file spectrum.00710-22-s0001.xlsx]

## Sheet: 1.Tn-seq results
Locus	Locus	Synonym	Gene_size	RefSeq	product	TA Sites	BHI-sum	B1	B2	B3	L1	L2	L3	B1(rptam)	B2	B3	L1	L2	L3	FoldChange	BH	LOG(BH)	LOG2FC
gene	0	lmo0001	1356	dnaA	chromosome replication initiator DnaA	97	7448	2092	1719	3637	726	1027	1680	1.5774	1.17384	1.4847	0.990921	1.17313	1.22337	1.25049	0.350046	0.455874	0.322497
gene	1	lmo0002	1146	dnaN	DNA polymerase III subunit beta	93	4	0	2	2	0	1	1	0	0.00142447	0.000851561	0	0.00119142	0.000759516	1.16663	0.239356	0.620956	0.222353
gene	2	lmo0003	1344	hypothetical protein	hypothetical protein	98	66597	15898	14429	36270	3610	4766	7269	11.865	9.75251	14.6551	4.87703	5.3886	5.23924	2.33944	0.000765037	3.11632	1.22616
gene	3	lmo0004	222	hypothetical protein	hypothetical protein	14	6	1	1	4	0	0	3	0.00522424	0.00473127	0.0113136	0	0	0.0151361	1.40519	0.192453	0.715676	0.490769
gene	4	lmo0005	1113	recF	recombination protein F	59	5	3	2	0	9	1	3	0.00371895	0.00224535	0	0.020196	0.001878	0.00359161	0.232385	0.221143	0.655326	-2.10541
gene	5	lmo0006	1941	gyrB	DNA gyrase subunit B	134	19	1	12	6	13	15	13	0.000545816	0.00593175	0.00177303	0.0128444	0.0124032	0.00685265	0.257026	0.102368	0.989836	-1.96001
gene	6	lmo0007	2529	gyrA	DNA gyrase subunit A	195	473	120	123	230	59	49	111	0.0450088	0.0417808	0.0467048	0.0400582	0.0278426	0.0402076	1.23482	0.599379	0.222298	0.304301
gene	7	lmo0008	1515	cardiolipin synthase	cardiolipin synthase	106	47070	7913	13722	25435	3190	4071	6226	5.45992	8.57467	9.50155	3.98436	4.25543	4.14881	1.89982	0.0113259	1.94593	0.925865
gene	8	lmo0009	519	spermidine acetyltransferase	spermidine acetyltransferase	43	11669	2080	3750	5839	794	1122	1828	3.5379	5.77655	5.37698	2.4447	2.89116	3.00281	1.76184	0.0280815	1.55158	0.817086
gene	9	lmo0010	969	mevalonate kinase	mevalonate kinase	72	4	0	0	4	1	3	2	0	0	0.00219986	0.00183883	0.00461675	0.00196208	0.261339	0.236683	0.625832	-1.93601
gene	10	lmo0011	972	mevalonate diphosphate decarboxylase	mevalonate diphosphate decarboxylase	50	3	0	1	2	1	0	0	0	0.00132476	0.0015839	0.00264792	0	0	1.09847	0.214599	0.668372	0.135497
gene	11	lmo0012	1080	mevalonate kinase	mevalonate kinase	75	6	1	2	3	2	1	1	0.000975192	0.00176634	0.0015839	0.00353055	0.00147736	0.0009418	0.726999	0.233224	0.632226	-0.459975
gene	12	lmo0013	1107	qoxA	AA3-600 quinol oxidase subunit II	79	147568	36990	35472	75106	9950	10929	21451	34.2459	29.7416	37.6458	16.6752	15.3286	19.1796	1.98567	0.00259009	2.58668	0.989626
gene	13	lmo0014	1980	qoxB	AA3-600 quinol oxidase subunit I	144	192764	50527	41661	100576	9429	13282	23452	25.6633	19.1634	27.6567	8.66916	10.22	11.5037	2.38489	0.00102669	2.98856	1.25392
gene	14	lmo0015	612	qoxC	AA3-600 quinol oxidase subunit III	36	44789	8992	12823	22974	2524	3252	5276	18.2686	23.5935	25.2698	9.28241	10.0091	10.3519	2.26465	0.000793845	3.10026	1.17929
gene	15	lmo0016	333	qoxD	quinol oxidase aa3-600 subunit IV	26	13180	2206	3410	7564	638	769	1060	6.2056	8.68734	11.5198	3.24879	3.27718	2.87973	2.80817	0.000756791	3.12102	1.48963
gene	16	lmo0017	1119	capsule biosynthesis protein CapA	capsule biosynthesis protein CapA	88	8578	2491	1978	4109	760	968	1265	2.07034	1.48885	1.84894	1.14342	1.21882	1.01538	1.60117	0.0830614	1.0806	0.679122
gene	17	lmo0018	1434	beta-glucosidase	beta-glucosidase	86	12649	3200	2637	6812	962	1416	1964	2.72147	2.03104	3.1365	1.48099	1.82437	1.61311	1.60396	0.0564197	1.24857	0.681635
gene	18	lmo0019	822	hypothetical protein	hypothetical protein	53	26	9	4	13	3	5	2	0.0124199	0.00499908	0.00971261	0.0074941	0.010453	0.00266547	1.31626	0.227592	0.642843	0.396447
gene	19	lmo0020	741	GntR family transcriptional regulator	GntR family transcriptional regulator	65	36675	8561	7534	20580	2869	3718	5360	9.63302	7.67747	12.5372	5.84375	6.33788	5.82467	1.65763	0.0280386	1.55224	0.729118
gene	20	lmo0021	402	PTS fructose transporter	PTS fructose transporter subunit IIA	33	24647	7420	4866	12361	1628	2041	3248	16.4453	9.76707	14.8323	6.53152	6.85294	6.95219	2.01826	0.00532106	2.274	1.01311
gene	21	lmo0022	489	PTS fructose transporter	PTS fructose transporter subunit IIB	31	1	1	0	0	0	0	0	0.00235933	0	0	0	0	0	#DIV/0!	0.207692	0.682579	0
gene	22	lmo0023	804	PTS fructose transporter subunit IIC	PTS fructose transporter subunit IIC	61	572	86	238	248	312	331	372	0.103115	0.258436	0.160987	0.677172	0.601237	0.430758	0.305726	0.011779	1.92889	-1.70969
gene	23	lmo0024	828	PTS mannose transporter subunit IID	PTS mannose transporter subunit IID	67	5163	1042	1607	2514	516	612	872	1.13748	1.58872	1.4858	1.01964	1.0121	0.919309	1.42728	0.227502	0.643015	0.513272
gene	24	lmo0025	705	phosphoheptose isomerase	phosphoheptose isomerase	49	3047	693	899	1455	566	695	673	1.0344	1.21526	1.17581	1.52931	1.57158	0.97015	0.841424	0.580452	0.236234	-0.249096
gene	25	lmo0026	642	copper homeostasis protein CutC	copper homeostasis protein CutC	43	11096	3055	2177	5864	593	712	1325	5.1963	3.35348	5.4	1.82583	1.83468	2.17654	2.38987	0.001581	2.80107	1.25693
gene	26	lmo0027	1905	PTS beta-glucoside transporter subunit IIABC	PTS beta-glucoside transporter subunit IIABC	149	85213	22904	19092	43217	5667	7677	12459	11.2428	8.48733	11.4852	5.03548	5.70891	5.90632	1.87472	0.00367466	2.43478	0.906671
gene	27	lmo0028	876	microcin C7 self-immunity protein MccF	microcin C7 self-immunity protein MccF	63	3014	546	753	1715	635	685	1120	0.633875	0.7917	1.07793	1.33447	1.20475	1.25573	0.659694	0.134467	0.871384	-0.60013
gene	28	lmos01	111	rli22	-	11	10	7	0	3	0	0	0	0.0465432	0	0.0107993	0	0	0	#DIV/0!	0.191536	0.71775	0
gene	29	lmo0029	339	hypothetical protein	hypothetical protein	26	12955	2588	3448	6919	839	1263	1732	7.28018	8.78415	10.5375	4.27231	5.38242	4.70538	1.85248	0.00459176	2.33802	0.88946
gene	30	lmo0030	810	hypothetical protein	hypothetical protein	50	9484	1719	3163	4602	604	877	1516	2.51453	4.1902	3.64456	1.59934	1.94347	2.14165	1.82063	0.022794	1.64218	0.864437
gene	31	lmo0031	1056	LacI family transcriptional regulator	LacI family transcription regulator	94	57361	11539	16124	29698	3374	4885	7585	8.97825	11.3619	12.5103	4.75216	5.75817	5.69964	2.02656	0.00199338	2.70041	1.01903
gene	32	lmo0032	966	xylose repressor	xylose repressor	54	13856	3127	3204	7525	1981	1897	3309	4.23531	3.93011	5.51799	4.85696	3.89244	4.32835	1.04631	0.843994	0.0736605	0.0653138
gene	33	lmo0033	2403	endoglucanase	endoglucanase	143	96746	20665	25172	50909	5852	7632	12231	10.5694	11.6597	14.097	5.41804	5.91358	6.04151	2.09094	0.00115522	2.93734	1.06415
gene	34	lmo0312	1203	hypothetical protein	hypothetical protein	104	41401	9191	10238	21972	3050	3364	6321	6.46369	6.5206	8.36575	3.88276	3.58402	4.29311	1.8155	0.00444431	2.3522	0.860364
gene	35	lmo0321	660	hypothetical protein	hypothetical protein	76	71943	12498	23591	35854	5128	7557	9931	12.0276	20.5607	18.6807	8.93323	11.0175	9.22995	1.75695	0.0278079	1.55583	0.813072
gene	36	lmo0036	1026	putrescine carbamoyltransferase	putrescine carbamoyltransferase	71	104643	26375	25375	52893	8804	11519	16879	27.1697	23.673	29.4991	16.4171	17.9765	16.7922	1.56961	0.0217257	1.66303	0.650409
gene	37	lmo0037	1386	amino acid transporter	amino acid transporter	100	123680	28350	32207	63123	6727	8244	14015	20.735	21.3332	24.9952	8.90626	9.13452	9.89949	2.40024	0.00023139	3.63565	1.26318
gene	38	lmo0038	1092	agmatine deiminase	agmatine deiminase	69	88135	23627	20317	44191	5310	6024	12034	25.0444	19.5037	25.3602	10.1887	9.6735	12.3192	2.17232	0.00136747	2.86408	1.11924
gene	39	lmo0039	942	carbamate kinase	carbamate kinase	49	16207	3108	4927	8172	901	1507	2153	4.63913	6.66028	6.6039	2.43446	3.40773	3.10361	2.00131	0.00554713	2.25593	1.00094
gene	40	lmo0040	1110	agmatine deiminase	agmatine deiminase	82	144867	35584	31743	77540	8083	8712	16335	31.7389	25.6413	37.4438	13.0507	11.772	14.071	2.43803	0.000803446	3.09504	1.28572
gene	41	lmo0041	780	hypothetical protein	hypothetical protein	69	24770	5693	7664	11413	2268	2774	4347	6.03453	7.3572	6.54967	4.35179	4.45456	4.45	1.50429	0.0246131	1.60883	0.589082
gene	42	lmo0042	660	DedA protein	DedA protein	66	5330	1386	1296	2648	467	492	963	1.53593	1.30067	1.5887	0.9368	0.825979	1.03063	1.58419	0.0839429	1.07602	0.663749
gene	43	lmo0043	1233	arginine deiminase	arginine deiminase	76	236980	61365	56111	119504	14938	18565	31761	59.0552	48.9036	62.264	26.0227	27.0663	29.5189	2.06061	0.002038	2.6908	1.04307
gene	44	lmo0044	294	rpsF	30S ribosomal protein S6	21	1	0	0	1	0	0	0	0	0	0.0018856	0	0	0	#DIV/0!	0.195037	0.709883	0
gene	45	lmo0045	537	ssb	single-strand binding protein	35	111	12	29	70	43	51	57	0.0250764	0.0548828	0.0791951	0.162658	0.161454	0.115034	0.362417	0.0448318	1.34841	-1.46428
gene	46	lmo0046	240	rpsR	30S ribosomal protein S18	21	3	1	0	2	1	0	0	0.00348283	0	0.0037712	0.00630456	0	0	1.1506	0.194884	0.710224	0.202386
gene	47	lmo0047	612	hypothetical protein	hypothetical protein	52	80112	21751	16053	42308	5114	6070	10797	30.5934	20.4484	32.2172	13.0206	12.934	14.6663	2.04966	0.00422741	2.37393	1.03538
gene	48	lmo0048	615	sensor histidine kinase AgrB	sensor histidine kinase AgrB	47	10850	2189	2854	5807	1359	907	1412	3.40643	4.02219	4.89241	3.82821	2.13824	2.12206	1.52327	0.0998147	1.00081	0.607176
gene	49	lmo0049	162	hypothetical protein	hypothetical protein	11	814	106	373	335	226	182	222	0.704798	2.24606	1.20593	2.72013	1.83327	1.42554	0.695238	0.245779	0.609455	-0.524422
gene	50	lmo0050	1296	histidine kinase	histidine kinase	142	536012	120801	147162	268049	222476	254089	234628	62.2205	68.6457	74.7471	207.429	198.265	116.711	0.39359	0.00260481	2.58422	-1.34523
gene	51	lmo0051	729	response regulator	response regulator	60	36024	9532	9158	17334	3703	4897	5510	11.6194	10.1101	11.4397	8.17102	9.0433	6.48665	1.39949	0.0791374	1.10162	0.4849
gene	52	lmo0052	1974	hypothetical protein	hypothetical protein	121	48114	9607	14742	23765	3943	5184	7508	5.80702	8.07007	7.77716	4.31435	4.74709	4.38287	1.61066	0.0205195	1.68783	0.687654
gene	53	lmo0053	447	rplI	50S ribosomal protein L9	30	117284	32971	21168	63145	7230	7656	17305	80.3826	46.7374	83.3463	31.9074	28.2767	40.7446	2.0853	0.0160744	1.79387	1.06025
gene	54	lmo0054	1353	dnaC	replicative DNA helicase	82	6	0	1	5	0	0	0	0	0.000807778	0.00241449	0	0	0	#DIV/0!	0.240495	0.618894	0
gene	55	lmo0055	1293	purA	adenylosuccinate synthetase	103	82860	22013	19885	40962	5545	8280	12411	15.6312	12.7878	15.7475	7.12752	8.9072	8.51117	1.79935	0.00494431	2.30589	0.847472
gene	56	lmo0056	294	heat shock protein	heat shock protein	17	3834	669	957	2208	288	396	480	2.87825	3.7288	5.14303	2.24294	2.58104	1.9944	1.7233	0.0375213	1.42572	0.78517
gene	57	lmo0057	3207	hypothetical protein	hypothetical protein	243	63953	15557	15299	33097	5470	6424	11233	4.68243	4.17026	5.39325	2.98027	2.92919	3.2652	1.55275	0.0295931	1.52881	0.634825
gene	58	lmo0058	516	hypothetical protein	hypothetical protein	29	8900	1432	2584	4884	502	615	937	3.61157	5.90202	6.66878	2.29182	2.34977	2.28224	2.3372	0.00313535	2.50371	1.22478
gene	59	lmo0059	252	hypothetical protein	hypothetical protein	18	11233	2798	2679	5756	666	964	1351	11.3691	9.8584	12.6624	4.89864	5.93407	5.30155	2.1005	0.00102721	2.98834	1.07073
gene	60	lmo0060	1197	hypothetical protein	hypothetical protein	95	19328	4693	5281	9354	2032	2688	4119	3.61309	3.68213	3.8989	2.83188	3.13512	3.06258	1.23972	0.237709	0.623955	0.31001
gene	61	lmo0061	4497	hypothetical protein	hypothetical protein	298	252150	53622	73797	124731	20248	26836	39556	13.1607	16.4032	16.574	8.9958	9.97814	9.37596	1.62744	0.0117571	1.9297	0.702607
gene	62	lmo0062	396	hypothetical protein	hypothetical protein	27	9151	2543	2232	4376	647	859	1515	6.88865	5.47566	6.41774	3.17259	3.52515	3.96341	1.76173	0.00549673	2.2599	0.816991
gene	63	lmo0063	300	hypothetical protein	hypothetical protein	20	11882	1884	3283	6715	668	789	1195	6.88973	10.8729	13.2949	4.42202	4.37114	4.22044	2.38655	0.00260555	2.5841	1.25492
gene	64	lmo0064	702	hypothetical protein	hypothetical protein	52	27631	5865	7922	13844	1779	2217	3862	8.24928	10.0911	10.5421	4.52946	4.724	5.24601	1.99197	0.00132358	2.87825	0.994193
gene	65	lmo0065	333	hypothetical protein	hypothetical protein	28	23787	5959	5780	12048	1548	1970	3339	15.5656	13.6734	17.0383	7.31959	7.79572	8.42322	1.96602	0.00134024	2.87282	0.975279
gene	66	lmo0066	1815	toxin	toxin	113	89859	19433	24832	45594	5864	9025	13323	12.578	14.5559	15.9771	6.87052	8.84946	8.32805	1.79271	0.00564289	2.2485	0.842138
gene	67	lmo0067	990	dinitrogenase reductase ADP-ribosylation protein	dinitrogenase reductase ADP-ribosylation protein	101	12	3	2	7	0	0	0	0.00217246	0.00131164	0.00274439	0	0	0	#DIV/0!	0.232088	0.634348	0
gene	68	lmo0068	324	hypothetical protein	hypothetical protein	28	3062	752	699	1611	188	265	427	1.96431	1.65358	2.27827	0.888943	1.04866	1.07718	1.95575	0.0277073	1.55741	0.967721
gene	69	lmo0069	294	hypothetical protein	hypothetical protein	26	12127	2248	3774	6105	1514	1817	2548	6.32374	9.61467	9.29781	7.70951	7.74336	6.92223	1.12787	0.590858	0.228517	0.173603
gene	70	lmo0070	723	hypothetical protein	hypothetical protein	92	10943	2203	3456	5284	1217	1379	1905	1.75137	2.48824	2.27428	1.75137	1.66083	1.4626	1.33624	0.234226	0.630364	0.418176
gene	71	lmo0071	258	hypothetical protein	hypothetical protein	23	1517	318	308	891	189	155	223	1.01123	0.887011	1.53398	1.08795	0.74671	0.684852	1.36226	0.287306	0.541656	0.445998
gene	72	lmo0072	204	hypothetical protein	hypothetical protein	21	7182	1532	1814	3836	900	1393	1727	5.33569	5.72169	7.23316	5.6741	7.34987	5.80889	0.971203	0.878795	0.0561127	-0.042155
gene	73	lmo0073	285	hypothetical protein	hypothetical protein	28	39396	8619	11501	19276	2812	3184	6295	22.5139	27.2072	27.2601	13.2963	12.5998	15.8803	1.8427	0.0039897	2.39906	0.881819
gene	74	lmo0074	450	hypothetical protein	hypothetical protein	55	8585	1790	2582	4213	753	1010	1640	2.38035	3.10956	3.03317	1.81262	2.03473	2.10621	1.4316	0.0974969	1.01101	0.517626
gene	75	lmo0075	774	carboxyphosphonoenolpyruvate phosphonomutase	carboxyphosphonoenolpyruvate phosphonomutase	33	2629	333	933	1363	461	573	535	0.738043	1.87272	1.6355	1.84953	1.92393	1.14514	0.863308	0.598009	0.223292	-0.212052
gene	76	lmo0076	1053	O6-methylguanine-DNA methyltransferase	O6-methylguanine-DNA methyltransferase	60	19962	4846	5485	9631	1108	1692	2467	5.90722	6.05524	6.35607	2.44491	3.12462	2.90428	2.16178	0.000890546	3.05034	1.11222
gene	77	lmo0077	639	hypothetical protein	hypothetical protein	38	39249	7682	10847	20720	2457	2545	4639	14.7857	18.9074	21.5911	8.56043	7.42082	8.62304	2.24693	0.00106614	2.97219	1.16796
gene	78	lmo0078	957	phosphoglycerate dehydrogenase	phosphoglycerate dehydrogenase	47	1550	314	504	732	155	162	295	0.488633	0.710295	0.616711	0.436624	0.381914	0.443347	1.43883	0.230855	0.636661	0.524897
gene	79	lmot01	73	tRNA-Lys	Lys tRNA	3	0	0	0	0	0	0	0	0	0	0	0	0	0	#DIV/0!	0.219577	0.658413	0
gene	80	lmo0079	1479	hypothetical protein	hypothetical protein	126	129006	31601	33602	63803	9396	11488	21449	18.3435	17.6645	20.0511	9.87294	10.1023	12.0242	1.75187	0.00436605	2.35991	0.8089
gene	81	lmo0080	399	hypothetical protein	hypothetical protein	35	0	0	0	0	0	1	0	0	0	0	0	0.00316577	0	0	0.206782	0.684488	0
gene	82	lmo0081	603	hypothetical protein	hypothetical protein	64	26072	6826	6404	12842	2687	3079	5559	7.80077	6.62792	7.9455	5.55855	5.33062	6.13531	1.31424	0.117148	0.931267	0.394225
gene	83	lmo0082	327	hypothetical protein	hypothetical protein	35	90935	22743	22498	45694	6505	9185	15028	47.526	42.5777	51.6963	24.6067	29.0776	30.3286	1.68783	0.0153012	1.81527	0.755173
gene	84	lmo0083	369	MerR family transcriptional regulator	MerR family transcriptional regulator	21	17135	3497	4502	9136	999	1426	1984	12.1794	14.2001	17.2268	6.29826	7.52399	6.67332	2.1276	0.00138607	2.85821	1.08923
gene	85	lmo0084	984	oxidoreductase	oxidoreductase	57	11190	2754	3033	5403	1025	1164	1834	3.53379	3.52455	3.75343	2.3808	2.26269	2.27271	1.56325	0.0136451	1.86502	0.64455
gene	86	lmo0085	690	hypothetical protein	hypothetical protein	59	48625	11237	11571	25817	4373	5553	8884	13.93	12.9905	17.327	9.81299	10.4285	10.636	1.433	0.064704	1.18907	0.519037
gene	87	lmo0086	5880	hypothetical protein	hypothetical protein	483	580212	149090	145755	285367	43446	55411	97367	22.5763	19.9886	23.3951	11.909	12.7115	14.2392	1.69739	0.00651197	2.18629	0.763317
gene	88	lmo0087	2307	hypothetical protein	hypothetical protein	187	102064	23579	26906	51579	8041	10564	16644	9.22221	9.53045	10.9219	5.69302	6.25943	6.28689	1.62696	0.00877752	2.05663	0.702176
gene	89	lmo0088	243	ATP synthase subunit C	ATP synthase subunit C	15	87	23	31	33	23	7	12	0.112147	0.136891	0.0871146	0.203007	0.0517076	0.056508	1.08011	0.786314	0.104404	0.111173
gene	90	lmo0089	1032	ATP synthase subunit delta	ATP synthase subunit delta	76	37195	9257	9933	18005	2991	3487	6593	8.90857	8.65711	9.38098	5.21047	5.08377	6.12758	1.6409	0.00651405	2.18615	0.714491
gene	91	lmo0090	1497	ATP synthase	ATP synthase F0F1 subunit alpha	102	30049	7447	7881	14721	2279	2832	5079	5.33989	5.11785	5.71486	2.95814	3.07639	3.51721	1.69316	0.0065199	2.18576	0.759717
gene	92	lmo0091	870	ATP synthase subunit gamma	ATP synthase subunit gamma	62	175337	45342	42528	87467	13786	18067	30380	53.4885	45.4349	55.8626	29.4388	32.2881	34.6111	1.6067	0.0265491	1.57595	0.684097
gene	93	lmo0092	1371	ATP synthase F	ATP synthase F0F1 subunit beta	94	71068	17838	20347	32883	5049	6900	11394	13.8794	14.3377	13.852	7.11134	8.13334	8.56186	1.76712	0.00304996	2.51571	0.8214
gene	94	lmo0093	324	ATP synthase subunit epsilon	ATP synthase subunit epsilon	21	7715	2405	1869	3441	741	1017	1627	8.3762	5.89517	6.48834	4.67168	5.36599	5.47253	1.33846	0.156276	0.806107	0.42057
gene	95	lmo0094	561	hypothetical protein	hypothetical protein	51	14261	2992	4205	7064	974	1266	2476	4.29084	5.46137	5.48465	2.5285	2.7505	3.42926	1.7497	0.0128671	1.89052	0.80711
gene	96	lmo0095	633	hypothetical protein	hypothetical protein	47	18958	4420	4986	9552	1102	1318	2248	6.87821	7.02685	8.04757	3.10426	3.10717	3.37846	2.28914	0.000261391	3.58271	1.19481
gene	97	lmo0096	966	PTS mannose transporter subunit IIAB	PTS mannose transporter subunit IIAB	47	663	178	142	343	51	34	83	0.276996	0.200123	0.288978	0.143663	0.0801547	0.124738	2.19791	0.0803543	1.09499	1.13613
gene	98	lmo0097	807	PTS mannose transporter subunit IIC	PTS mannose transporter subunit IIC	65	2696	689	613	1394	114	132	268	0.775277	0.624674	0.849216	0.232202	0.225013	0.291233	3.0051	0.00461115	2.33619	1.58742
gene	99	lmo0098	912	PTS mannose transporter subunit IID	PTS mannose transporter subunit IID	65	1064	162	293	609	25	41	95	0.182286	0.29858	0.370999	0.0509214	0.0698905	0.103236	3.80216	0.0113318	1.9457	1.92682
gene	100	lmo0099	390	hypothetical protein	hypothetical protein	34	9498	2968	2013	4517	389	497	863	6.38464	3.92167	5.26065	1.51476	1.61967	1.79288	3.15932	0.000188682	3.72427	1.65961
gene	101	lmo0100	351	hypothetical protein	hypothetical protein	18	916	238	254	424	37	65	109	0.967065	0.934689	0.932743	0.272147	0.400119	0.427734	2.57682	0.00754575	2.1223	1.36559
gene	102	lmo0101	294	transcriptional regulator	transcriptional regulator	21	14501	4347	3065	7089	837	1036	1986	15.1399	9.66757	13.367	5.27692	5.46624	6.68005	2.19101	0.00202842	2.69284	1.1316
gene	103	lmo0102	291	hypothetical protein	hypothetical protein	13	1681	486	468	727	100	128	270	2.73429	2.38456	2.21442	1.01843	1.09097	1.46703	2.05044	0.00535889	2.27092	1.03593
gene	104	lmo0103	633	NADH oxidase	NADH oxidase	40	3790	933	949	1908	277	281	502	1.70598	1.57149	1.8888	0.916841	0.778385	0.886469	2.00112	0.00631139	2.19987	1.00081
gene	105	lmo0104	372	hypothetical protein	hypothetical protein	25	273	51	119	103	122	16	31	0.149204	0.315292	0.163142	0.646091	0.0709133	0.0875874	0.78007	0.78823	0.103347	-0.358324
gene	106	lmo0105	2271	chitinase B	chitinase B	157	44903	9535	13145	22223	5196	6900	8406	4.44194	5.54584	5.60495	4.38171	4.86965	3.7819	1.19638	0.289953	0.537673	0.258676
gene	107	lmo0106	903	transcriptional regulator	transcriptional regulator	59	28604	7476	6231	14897	1611	2150	3938	9.26763	6.99539	9.99805	3.61508	4.0377	4.71459	2.12342	0.00152451	2.81687	1.08639
gene	108	lmo0107	1782	ABC transporter ATP-binding protein	ABC transporter ATP-binding protein	110	13086	2854	4359	5873	1219	1817	2451	1.89763	2.62482	2.11415	1.46719	1.83025	1.57388	1.36239	0.195999	0.707746	0.446136
gene	109	lmo0108	1743	ABC transporter ATP-binding protein	ABC transporter ATP-binding protein	104	51634	12291	12859	26484	4157	5209	8080	8.64381	8.18992	10.0837	5.29201	5.54969	5.48779	1.64839	0.00654678	2.18397	0.721059
gene	110	lmo0109	834	AraC family transcriptional regulator	AraC family transcriptional regulator	65	23591	5225	7098	11268	2143	2838	4170	5.87928	7.23317	6.86439	4.36499	4.83779	4.53151	1.45452	0.0379129	1.42121	0.540547
gene	111	lmo0110	1116	lipase	lipase	76	5119	950	1413	2756	365	457	764	0.914242	1.2315	1.43593	0.635848	0.66627	0.710067	1.77999	0.0551141	1.25874	0.831871
gene	112	lmo0111	708	hypothetical protein	hypothetical protein	59	10694	2363	2814	5517	727	746	1472	2.92929	3.15921	3.70271	1.63139	1.40099	1.76228	2.04211	0.00201627	2.69545	1.03006
gene	113	lmo0112	696	Fnr/Crp family transcriptional regulator	Fnr/Crp family transcriptional regulator	53	17497	5066	4246	8185	1411	1850	3610	6.99102	5.30652	6.11521	3.52472	3.86762	4.81118	1.50881	0.0451916	1.34494	0.593408
gene	114	lmo0113	453	hypothetical protein	hypothetical protein	37	17161	4189	4090	8882	1010	1257	2652	8.28056	7.32196	9.50556	3.61405	3.76428	5.06281	2.01815	0.00197102	2.70531	1.01303
gene	115	lmo0114	336	repressor C1	repressor C1	24	33024	14583	7703	10738	1256	1498	3088	44.4413	21.2596	17.7166	6.92871	6.9159	9.08837	3.63745	0.00154382	2.8114	1.86293
gene	116	lmo0115	429	lmaD	hypothetical protein	28	11603	3257	3242	5104	2374	3363	5321	8.50768	7.66939	7.21807	11.2253	13.3081	13.4232	0.616366	0.00916693	2.03778	-0.69814
gene	117	lmo0116	417	lmaC	hypothetical protein	32	2590	327	1345	918	498	672	691	0.747393	2.78406	1.13596	2.06041	2.32684	1.52527	0.78941	0.340147	0.468333	-0.341154
gene	118	lmo0117	390	lmaB	antigen B	23	2655	302	672	1681	99	137	145	0.960352	1.9353	2.89407	0.569877	0.659995	0.445307	3.45617	0.00948909	2.02278	1.78918
gene	119	lmo0118	513	lmaA	antigen A	34	4969	1242	1450	2277	869	1330	1700	2.67174	2.82485	2.65187	3.38388	4.33432	3.53175	0.724311	0.109272	0.96149	-0.465319
gene	120	lmo0119	303	hypothetical protein	hypothetical protein	24	5440	1529	1471	2440	494	734	1143	4.65959	4.05983	4.02575	2.72515	3.3887	3.36399	1.34473	0.113724	0.944149	0.427321
gene	121	lmo0120	405	hypothetical protein	hypothetical protein	17	10079	2583	3038	4458	845	1034	2227	11.1129	11.8371	10.3839	6.58085	6.73937	9.25318	1.47669	0.0455671	1.34135	0.562364
gene	122	lmo0121	1869	phage tail protein	phage tail protein	132	52588	14844	14971	22773	5351	7282	12284	8.22486	7.51247	6.83148	5.36704	6.11258	6.57333	1.25014	0.218067	0.66141	0.322095
gene	123	lmo0122	819	hypothetical protein	hypothetical protein	55	10535	3211	2687	4637	1012	1335	2230	4.27001	3.23602	3.33843	2.43608	2.68947	2.86393	1.35734	0.140505	0.852308	0.440786
gene	124	lmo0123	1137	hypothetical protein	hypothetical protein	84	48222	11648	15046	21528	5028	7919	10836	10.142	11.8645	10.1483	7.92483	10.4457	9.11191	1.17001	0.33036	0.481013	0.226519
gene	125	lmo0124	300	hypothetical protein	hypothetical protein	18	17822	5534	4546	7742	2685	3580	6893	22.4863	16.7287	17.0314	19.749	22.0373	27.0493	0.817112	0.280409	0.552208	-0.291395
gene	126	lmo0125	576	hypothetical protein	hypothetical protein	39	1960	553	553	854	286	524	741	1.03708	0.939218	0.867085	0.970902	1.48873	1.34206	0.747925	0.257409	0.589377	-0.419034
gene	127	lmo0126	480	hypothetical protein	hypothetical protein	28	7762	1679	3443	2640	1639	2614	3420	4.38575	8.14489	3.73348	7.74988	10.3442	8.62756	0.608651	0.0670501	1.1736	-0.716314
gene	128	lmo0127	537	hypothetical protein	hypothetical protein	40	6920	1443	2517	2960	781	1222	1518	2.6385	4.16801	2.93022	2.58503	3.385	2.6806	1.12555	0.64801	0.188418	0.170634
gene	129	lmo0128	423	hypothetical protein	hypothetical protein	27	11415	2312	2921	6182	653	920	1518	6.2629	7.16595	9.06638	3.20202	3.77548	3.97126	2.05459	0.00183621	2.73608	1.03885
gene	130	lmo0129	729	N-acetylmuramoyl-L-alanine amidase	N-acetylmuramoyl-L-alanine amidase	64	3615	896	686	2033	248	283	560	1.02395	0.709987	1.25784	0.513034	0.489953	0.618056	1.84559	0.0867196	1.06188	0.884082
gene	131	lmo0130	2355	5'-nucleotidase	5'-nucleotidase	132	106550	24426	30490	51634	7721	10359	17448	13.5341	15.2999	15.4892	7.74415	8.69544	9.33666	1.71954	0.00563043	2.24946	0.782022
gene	132	lmo0131	750	hypothetical protein	hypothetical protein	62	18986	4223	5231	9532	1527	1886	2979	4.98174	5.58855	6.08781	3.26078	3.37053	3.3939	1.66162	0.00710475	2.14845	0.732592
gene	133	lmo0132	1509	inosine 5-monophosphate dehydrogenase	inosine 5-monophosphate dehydrogenase	89	76556	20417	20082	36057	4740	7360	10652	16.7785	14.9459	16.0424	7.05119	9.16296	8.45398	1.93638	0.00159569	2.79705	0.95336
gene	134	lmo0133	234	hypothetical protein	hypothetical protein	20	8296	2234	1849	4213	830	1046	1521	8.16967	6.12369	8.34123	5.49442	5.79495	5.37179	1.35852	0.114682	0.940505	0.44204
gene	135	lmo0134	279	hypothetical protein	hypothetical protein	16	9560	2565	1953	5042	591	632	1501	11.7252	8.08515	12.4782	4.89037	4.37668	6.62644	2.03155	0.00596638	2.22429	1.02258
gene	136	lmos03	103	SAM	-	7	83	9	18	56	6	15	15	0.0940363	0.170326	0.316781	0.113482	0.237433	0.151361	1.15702	0.902792	0.0444122	0.210413
gene	137	lmo0135	1575	peptide ABC transporter	peptide ABC transporter substrate-binding protein	106	20	4	7	9	1	2	13	0.00275998	0.0043742	0.00336206	0.00124902	0.00209061	0.00866278	0.874511	0.156004	0.806865	-0.193452
gene	138	lmo0136	951	peptide ABC transporter permease	peptide ABC transporter permease	72	7	2	1	4	3	0	1	0.00203165	0.00091997	0.00219986	0.00551649	0	0.000981041	0.792837	0.23643	0.626297	-0.334904
gene	139	lmo0137	894	peptide ABC transporter permease	peptide ABC transporter permease	44	382	91	129	162	22	33	60	0.151266	0.194197	0.145791	0.0661979	0.0831016	0.0963204	2.00006	0.11987	0.921289	1.00004
gene	140	lmo0138	285	hypothetical protein	hypothetical protein	17	3	3	0	0	1	2	13	0.0129069	0	0	0.00778799	0.0130355	0.054015	0.172464	0.174487	0.758238	-2.53563
gene	141	lmo0139	369	hypothetical protein	hypothetical protein	5	697	184	232	281	40	103	132	2.69153	3.07343	2.22538	1.05917	2.28252	1.86476	1.5347	0.131217	0.882009	0.617958
gene	142	lmo0140	1389	hypothetical protein	hypothetical protein	85	11212	2423	3551	5238	1398	1713	2434	2.0849	2.76718	2.44014	2.17752	2.23299	2.02265	1.13354	0.535428	0.271299	0.180831
gene	143	lmo0141	243	hypothetical protein	hypothetical protein	27	18	8	4	6	2	10	5	0.0216709	0.00981301	0.00879946	0.00980709	0.0410378	0.0130806	0.630162	0.196154	0.707403	-0.666205
gene	144	lmo0142	357	hypothetical protein	hypothetical protein	35	9	2	3	4	0	2	1	0.00417939	0.00567753	0.00452544	0	0.00633155	0.00201814	1.7225	0.206608	0.684853	0.784506
gene	145	lmo0142a	288	hypothetical protein	hypothetical protein	8	0	0	0	0	1	0	0	0	0	0	0.0165495	0	0	0	0.21414	0.669303	0
gene	146	lmo0143	177	hypothetical protein	hypothetical protein	15	3848	674	1114	2060	299	331	639	3.2864	4.91926	5.43807	2.63909	2.44503	3.00905	1.68583	0.0360285	1.44335	0.75346
gene	147	lmo0144	444	hypothetical protein	hypothetical protein	44	2369	550	687	1132	205	266	560	0.914242	1.03421	1.01874	0.616844	0.669849	0.898991	1.35756	0.197265	0.704951	0.441014
gene	148	lmo0146	207	hypothetical protein	hypothetical protein	15	649	125	271	253	40	49	113	0.609495	1.1967	0.667879	0.353055	0.361953	0.532117	1.98382	0.090436	1.04366	0.98828
gene	149	lmo0147	438	hypothetical protein	hypothetical protein	47	6109	1731	1633	2745	494	574	1065	2.69371	2.30141	2.31267	1.39156	1.3532	1.60056	1.68176	0.0170331	1.76871	0.749971
gene	150	lmo0148	351	hypothetical protein	hypothetical protein	40	10693	2298	2823	5572	911	1273	1553	4.20186	4.67473	5.51594	3.01531	3.52628	2.7424	1.55025	0.0366955	1.43539	0.632503
gene	151	lmo0149	618	hypothetical protein	hypothetical protein	50	21503	5644	5837	10022	3683	4743	4955	8.25597	7.7326	7.93694	9.75227	10.5107	6.99993	0.877586	0.529369	0.276242	-0.188388
gene	152	lmo0150	366	hypothetical protein	hypothetical protein	41	3892	825	1210	1857	512	628	915	1.47171	1.95482	1.79348	1.65333	1.69716	1.57637	1.0595	0.815886	0.0883707	0.0833837
gene	153	lmo0151	408	hypothetical protein	hypothetical protein	42	41180	11715	9836	19629	4298	5699	9218	20.4007	15.5123	18.5062	13.5485	15.0348	15.5027	1.23439	0.206673	0.684716	0.303794
gene	154	lmo0152	1656	peptide ABC transporter	peptide ABC transporter substrate-binding protein	93	64759	16279	16363	32117	6456	9102	14144	12.8025	11.6543	13.6748	9.19083	10.8443	10.7426	1.23894	0.241768	0.616602	0.309101
gene	155	lmo0153	942	zinc ABC transporter substrate-bin	zinc ABC transporter substrate-binding protein	58	27352	5982	9166	12204	2494	3611	5269	7.54344	10.4679	8.33187	5.69302	6.89838	6.41682	1.38588	0.091418	1.03897	0.470806
gene	156	lmo0154	705	zinc ABC transporter ATP-bi	zinc ABC transporter ATP-binding protein	50	9323	2234	2820	4269	928	1166	1912	3.26787	3.73581	3.38084	2.45727	2.5839	2.70108	1.34128	0.11185	0.951366	0.42361
gene	157	lmo0155	807	zinc ABC transporter permease	zinc ABC transporter permease	60	42256	11081	9869	21306	3011	4038	6626	13.5076	10.895	14.0611	6.64406	7.45698	7.80046	1.75622	0.00547091	2.26194	0.81247
gene	158	lmo0156	681	hypothetical protein	hypothetical protein	62	48324	12175	12509	23640	3861	4281	8838	14.3625	13.364	15.0982	8.24484	7.6507	10.0689	1.64936	0.0116165	1.93492	0.721903
gene	159	lmo0157	2340	ATP-dependent helicase	ATP-dependent helicase	158	113055	30244	29724	53087	10649	12741	22823	14.0002	12.4611	13.3045	8.92331	8.93499	10.2032	1.4171	0.0505885	1.29595	0.502937
gene	160	lmo0158	813	hypothetical protein	hypothetical protein	71	49493	13309	11722	24462	4490	5415	9845	13.71	10.9358	13.6428	8.37263	8.45061	9.79439	1.43847	0.0575444	1.24	0.524531
gene	161	lmo0159	2382	peptidoglycan binding protein	peptidoglycan binding protein	160	25150	5694	7894	11562	2076	2856	3872	2.60285	3.26801	2.86142	1.71783	1.97782	1.70937	1.61559	0.0253827	1.59546	0.692058
gene	162	lmo0160	1716	peptidoglycan binding protein	peptidoglycan binding protein	114	89071	23958	24090	41023	6922	9082	14931	15.3708	13.9971	14.2492	8.03898	8.82723	9.25132	1.67003	0.00635713	2.19674	0.739876
gene	163	lmo0161	831	hypothetical protein	hypothetical protein	67	186035	47017	49138	89880	19367	25242	38719	51.3253	48.579	53.1198	38.2703	41.7443	40.8196	1.2664	0.237629	0.624101	0.340731
gene	164	lmo0162	993	DNA polymerase III subunit delta'	DNA polymerase III subunit delta'	51	5667	1560	1053	3054	465	514	1212	2.2372	1.36762	2.3712	1.20714	1.11671	1.67862	1.49308	0.198769	0.701652	0.578294
gene	165	lmo0163	834	hypothetical protein	hypothetical protein	42	57	15	12	30	10	15	50	0.0261212	0.0189251	0.028284	0.0315228	0.0395722	0.0840893	0.472537	0.212318	0.673013	-1.0815
gene	166	lmo0164	390	DNA replication intiation control protein YabA	DNA replication intiation control protein YabA	21	883	193	243	447	76	98	128	0.672186	0.766466	0.842862	0.479147	0.517076	0.430537	1.59909	0.138862	0.857417	0.677249
gene	167	lmo0165	753	hypothetical protein	hypothetical protein	61	27519	6589	7899	13031	2499	3344	5835	7.90025	8.57725	8.45895	5.42389	6.07413	6.75664	1.36603	0.0670108	1.17386	0.449992
gene	168	lmo0166	273	GIY-YIG nuclease	GIY-YIG nuclease	20	33819	8416	10440	14963	2531	3850	5448	30.7771	34.5761	29.6249	16.7547	21.3294	19.241	1.65683	0.0156028	1.8068	0.728429
gene	169	lmo0167	882	hypothetical protein	hypothetical protein	48	1077	143	378	556	156	173	276	0.217894	0.521623	0.458672	0.430286	0.399349	0.406151	0.969576	0.815267	0.0887	-0.044574
gene	170	lmo0168	285	AbrB family transcriptional regulator	AbrB family transcriptional regulator	20	9056	1776	2698	4582	718	876	1280	6.49478	8.93548	9.0718	4.75301	4.85313	4.52064	1.73444	0.00717102	2.14442	0.794471
gene	171	lmo0169	858	glucose transporter	glucose transporter	71	56987	12578	16641	27768	5659	7113	11357	12.957	15.5248	15.4866	10.5525	11.1005	11.2986	1.33433	0.114994	0.939326	0.416118
gene	172	lmo0170	1266	hypothetical protein	hypothetical protein	95	23993	6391	6508	11094	1890	2941	4265	4.92036	4.53764	4.62416	2.63398	3.4302	3.17114	1.52482	0.0322703	1.4912	0.608635
gene	173	lmo0171	2499	internalin	internalin	229	144437	33399	41085	69953	15208	20864	33493	10.6672	11.8838	12.0959	8.79247	10.0951	10.3309	1.18579	0.259595	0.585704	0.245845
gene	175	lmos04	98	rli23	-	10	1000	159	356	485	131	237	337	1.16292	2.35807	1.92048	1.73438	2.62601	2.3804	0.807244	0.382554	0.417307	-0.308923
gene	177	lmo0174	306	transposase	transposase	24	21605	6035	5142	10428	1519	2173	3725	18.3915	14.1915	17.2051	8.37955	10.0322	10.9631	1.69492	0.0109524	1.96049	0.761218
gene	178	lmo0175	1248	peptidoglycan-binding protein	peptidoglycan-binding protein	122	53800	13181	16842	23777	5554	7989	12160	7.90205	9.14408	7.71731	6.02726	7.25572	7.04034	1.21847	0.192078	0.716521	0.285075
gene	179	lmo0176	861	glucose transporter	glucose transporter	59	27474	5715	9183	12576	3342	4116	5398	7.0846	10.3095	8.44032	7.49943	7.72985	6.4625	1.19098	0.327343	0.484996	0.252147
gene	180	lmo0177	1995	metS	methionyl-tRNA synthetase	142	279	147	25	107	119	219	185	0.0757147	0.0116616	0.0298376	0.110951	0.170885	0.0920244	0.313523	0.0447756	1.34896	-1.67336
gene	181	lmo0178	1215	xylose repressor	xylose repressor	87	135749	37990	33244	64515	16959	12961	22536	31.9375	25.3105	29.3636	25.808	16.507	18.2969	1.42895	0.111432	0.952989	0.51496
gene	182	lmo0179	879	sugar ABC transporter permease	sugar ABC transporter permease	66	11327	2840	2780	5707	871	1462	2135	3.14721	2.79002	3.42399	1.74722	2.45443	2.28493	1.44316	0.0872846	1.05906	0.529236
gene	183	lmo0180	849	sugar ABC transporter permease	sugar ABC transporter permease	59	25819	6984	7617	11218	3364	4937	6977	8.65772	8.55141	7.52891	7.5488	9.27169	8.35289	0.982706	0.926512	0.0331491	-0.0251677
gene	184	lmo0181	1257	sugar ABC transporter substrate-binding protein	sugar ABC transporter substrate-binding protein	79	106943	23784	30707	52452	9955	10801	19200	22.0196	25.7464	26.2908	16.6835	15.149	17.167	1.51138	0.0334893	1.47509	0.595863
gene	185	lmo0182	3303	alpha-glucosidase	alpha-glucosidase	210	143181	32770	40632	69779	13195	16626	25817	11.4132	12.8161	13.1575	8.31887	8.77236	8.68373	1.45051	0.0379621	1.42065	0.53656
gene	186	lmo0183	2292	alpha-glucosidase	alpha-glucosidase	160	53729	13271	14736	25722	5296	6403	10847	6.06645	6.1005	6.3658	4.3823	4.43416	4.78861	1.3622	0.0670183	1.17381	0.445933
gene	187	lmo0184	1662	oligo-1,6-glucosidase	oligo-1,6-glucosidase	104	43719	16860	9969	16890	9778	6527	8036	11.857	6.34928	6.4308	12.4477	6.9539	5.45791	0.991051	0.979586	0.00895755	-0.0129683
gene	188	lmo0185	774	hypothetical protein	hypothetical protein	51	3827	1259	1081	1487	468	568	1123	1.80554	1.40398	1.15454	1.21493	1.23403	1.55535	1.08984	0.76995	0.113537	0.124117
gene	189	lmo0186	1227	hypothetical protein	hypothetical protein	88	8021	1493	2359	4169	737	856	1452	1.24088	1.77563	1.87593	1.10881	1.0778	1.16548	1.45952	0.195545	0.708753	0.545491
gene	190	lmo0187	576	hypothetical protein	hypothetical protein	37	2751	766	769	1216	336	388	618	1.51418	1.37667	1.30137	1.2023	1.16192	1.1798	1.1829	0.42105	0.375666	0.242331
gene	191	lmo0188	888	ksgA	dimethyladenosine transferase	59	113	29	29	55	3	16	10	0.0359499	0.0325576	0.036913	0.00673199	0.030048	0.011972	2.16238	0.191793	0.717167	1.11262
gene	192	lmo0189	258	Veg protein	Veg protein	23	9473	2554	2414	4505	1171	1264	2475	8.12165	6.95209	7.75596	6.74067	6.0893	7.60094	1.11741	0.470781	0.327181	0.160159
gene	193	lmo0190	882	ipk	4-diphosphocytidyl-2-C-methyl-D-erythritol kinase	61	11233	2677	3596	4960	1058	1358	2496	3.20974	3.90477	3.21974	2.29631	2.46671	2.89024	1.35031	0.13335	0.875006	0.433287
gene	194	lmo0191	738	phospho-beta-glucosidase	phospho-beta-glucosidase	54	60345	14221	16278	29846	4773	5584	9692	19.2614	19.967	21.8857	11.7023	11.4578	12.6777	1.7053	0.00499428	2.30153	0.770026
gene	195	lmo0192	819	PurR family transcriptional regulator	PurR family transcriptional regulator	56	518	156	155	207	53	71	113	0.203745	0.183337	0.14637	0.125303	0.140481	0.142531	1.30647	0.501677	0.299576	0.385673
gene	196	lmo0193	678	hypothetical protein	hypothetical protein	48	27381	5431	8114	13836	2508	3121	5110	8.27542	11.197	11.414	6.91768	7.20444	7.51968	1.42716	0.0791114	1.10176	0.513149
gene	197	lmo0194	693	ABC transporter, ATP-binding protein	ABC transporter, ATP-binding protein	47	34060	9033	8497	16530	3009	4237	7467	14.0568	11.975	13.9265	8.47615	9.98869	11.2219	1.346	0.11706	0.93159	0.428673
gene	198	lmo0195	1209	ABC transporter permease	ABC transporter permease	95	58814	15567	14143	29104	4811	5279	11346	11.9848	9.86107	12.131	6.7048	6.1571	8.43605	1.59532	0.021386	1.66987	0.673842
gene	199	lmo0196	309	regulatory protein SpoVG	regulatory protein SpoVG	20	2158	673	497	988	235	194	543	2.46114	1.64601	1.95612	1.55565	1.07478	1.91774	1.33312	0.217443	0.662654	0.41481
gene	200	lmo0197	309	regulatory protein SpoVG	regulatory protein SpoVG	19	2	0	1	1	0	0	1	0	0.0034862	0.00208408	0	0	0.00371763	1.49834	0.211808	0.674057	0.583367
gene	201	lmo0198	1374	glmU	bifunctional N-acetylglucosamine-1-phosphate uridyltransferase/glucosamine-1-phosphate acetyltransferase	91	152	37	39	76	25	25	40	0.029738	0.0283876	0.0330705	0.0363725	0.0304401	0.0310483	0.931895	0.868512	0.0612241	-0.101761
gene	202	lmo0199	957	prs	ribose-phosphate pyrophosphokinase	61	806	10	21	775	39	80	12	0.0119901	0.0228032	0.503084	0.0846465	0.145314	0.0138954	2.20572	0.954998	0.0199974	1.14125
gene	203	lmo0200	714	prfA	listeriolysin positive regulatory protein	68	14102	3012	4212	6878	1706	2035	3764	3.23964	4.10285	4.00518	3.32158	3.31591	3.90985	1.07588	0.690931	0.160565	0.105516
gene	204	lmos05	130	PrfA	-	9	0	0	0	0	0	0	0	0	0	0	0	0	0	#DIV/0!	0.199578	0.699888	0
gene	205	lmo0201	954	plcA	phosphatidylinositol-specific phospholipase c	81	24203	6268	7341	10594	2662	3346	4867	5.65972	6.00311	5.17897	4.35108	4.57708	4.2442	1.27857	0.16207	0.790298	0.354532
gene	206	lmo0202	1590	hly	listeriolysin O precursor	119	110088	27224	31723	51141	9490	13124	20936	16.7323	17.6577	17.0173	10.5583	12.2199	12.427	1.46022	0.0359526	1.44427	0.546185
gene	207	lmos06	121	rli51	-	16	2566	483	862	1221	314	387	629	2.2079	3.56856	3.02179	2.59827	2.68003	2.77684	1.09225	0.761953	0.118072	0.127308
gene	208	lmo0203	1533	mpl	Zinc metalloproteinase precursor	105	50083	13790	14343	21950	4317	6116	9979	9.60564	9.04809	8.27778	5.44336	6.45396	6.71301	1.44713	0.0384111	1.41554	0.533191
gene	209	lmo0204	1920	actA	actin-assembly inducing protein precursor	119	19028	4885	5052	9091	1917	2827	4297	3.0024	2.81205	3.02505	2.1328	2.63225	2.55058	1.20831	0.254927	0.593584	0.272985
gene	210	lmo0205	870	plcB	phospholipase C	82	26646	6706	7649	12291	3178	4065	7074	5.98137	6.1787	5.93529	5.13114	5.49281	6.09356	1.08242	0.617117	0.209632	0.11426
gene	211	lmo0206	324	orfX	orfX	27	8792	2027	2603	4162	951	1169	1759	5.49087	6.38582	6.10389	4.66327	4.79732	4.60174	1.27863	0.160082	0.795659	0.354604
gene	212	lmo0207	462	hypothetical protein	hypothetical protein	39	25359	4083	10044	11232	3181	4076	6210	7.65713	17.0588	11.4041	10.7987	11.5802	11.2473	1.07416	0.943357	0.025324	0.103211
gene	213	lmo0208	333	hypothetical protein	hypothetical protein	20	378	152	116	110	31	34	62	0.555859	0.384179	0.217787	0.205213	0.188364	0.218968	1.89019	0.216297	0.66495	0.918529
gene	214	lmo0209	675	hypothetical protein	hypothetical protein	42	14091	3525	4056	6510	1343	1713	3197	6.13848	6.39668	6.13762	4.23351	4.51914	5.37667	1.32156	0.118251	0.927194	0.402245
gene	215	lmo0210	942	ldh	L-lactate dehydrogenase	70	12205	3753	2594	5858	1082	1295	2152	3.92132	2.45458	3.31375	2.04646	2.04984	2.17152	1.54594	0.064706	1.18906	0.628481
gene	216	lmo0211	624	ctc	50S ribosomal protein L25	39	16297	4995	4800	6502	2057	2118	3790	9.36747	8.15235	6.60163	6.98303	6.0174	6.86427	1.21429	0.251555	0.599368	0.280109
gene	217	lmo0212	585	hypothetical protein	hypothetical protein	36	25019	6254	7207	11558	2706	3400	5303	12.7059	13.2604	12.713	9.95175	10.4646	10.4049	1.25496	0.181351	0.74148	0.327637
gene	218	lmo0213	561	pth	peptidyl-tRNA hydrolase	39	1662	370	655	637	119	198	353	0.693886	1.11246	0.64676	0.403977	0.562534	0.639337	1.52761	0.193878	0.712473	0.611273
gene	219	lmo0214	3540	mfd	transcription-repair coupling factor	200	21768	6071	6072	9625	2114	3150	4637	2.22015	2.01098	1.90563	1.39942	1.74513	1.63767	1.28324	0.214215	0.669149	0.359794
gene	220	lmo0215	1590	hypothetical protein	hypothetical protein	108	23944	5594	6497	11853	2263	2693	5108	3.78835	3.9847	4.34583	2.77418	2.76287	3.34077	1.36507	0.0949887	1.02233	0.448978
gene	221	lmo0216	279	hypothetical protein	hypothetical protein	25	18911	4436	5384	9091	1712	2363	3582	12.9779	14.265	14.3993	9.06646	10.473	10.1206	1.40398	0.0550144	1.25952	0.489521
gene	222	lmo0217	387	DivIC protein	DivIC protein	25	6	2	2	2	2	1	5	0.00585115	0.00529903	0.00316781	0.0105917	0.00443208	0.014127	0.49117	0.20985	0.678092	-1.0257
gene	223	lmo0218	429	hypothetical protein	hypothetical protein	35	3711	831	923	1957	245	297	523	1.73654	1.74679	2.21407	0.92677	0.940235	1.05549	1.9495	0.020337	1.69171	0.963102
gene	224	lmo0219	1947	hypothetical protein	hypothetical protein	140	36	1	12	23	5	3	1	0.000522424	0.00567753	0.00650531	0.00472842	0.00237433	0.000504536	1.67014	0.583241	0.234152	0.739973
gene	225	lmo0220	2076	ftsH	cell division protein FtsH	131	15226	4671	4096	6459	2170	3459	5076	2.60789	2.07107	1.95237	2.19312	2.92568	2.73697	0.844135	0.40886	0.388425	-0.244454
gene	226	lmo0221	780	pantothenate kinase	pantothenate kinase	58	8792	2576	2208	4008	589	891	1541	3.2484	2.52161	2.73633	1.3445	1.70215	1.8767	1.72775	0.0195913	1.70794	0.788897
gene	227	lmo0222	885	hslO	heat shock protein 33	43	4852	1055	1512	2285	540	753	1109	1.79447	2.32911	2.1042	1.66264	1.94032	1.82173	1.14804	0.49321	0.306969	0.199174
gene	228	lmo0223	927	cysK	cysteine synthase	62	87446	22262	25081	40103	8012	14382	19565	26.2618	26.7953	25.6126	17.1089	25.7025	22.2899	1.20842	0.265883	0.575309	0.27312
gene	229	lmos07	111	LhrC-1	-	5	1780	388	530	862	168	209	336	5.67562	7.02121	6.82662	4.4485	4.63153	4.74667	1.41201	0.0573545	1.24143	0.497751
gene	230	lmos08	112	LhrC-2	-	4	1787	388	558	841	171	265	388	7.09452	9.24018	8.32539	5.65992	7.34064	6.85159	1.24219	0.209554	0.678704	0.312883
gene	231	lmos09	112	LhrC-3	-	4	2291	530	628	1133	196	294	477	9.69097	10.3993	11.216	6.48739	8.14395	8.42322	1.35792	0.0952784	1.02101	0.441401
gene	232	lmos10	114	LhrC-4	-	4	979	203	290	486	96	93	234	3.71182	4.80224	4.8111	3.1775	2.57615	4.13215	1.34791	0.177678	0.750367	0.430725
gene	233	lmo0224	816	sul	dihydropteroate synthases	56	3	0	0	3	1	0	0	0	0	0.0021213	0.00236421	0	0	0.897255	0.221384	0.654853	-0.156411
gene	234	lmo0225	375	folA	dihydroneopterin aldolase	29	8	1	0	7	0	0	0	0.00252205	0	0.00955803	0	0	0	#DIV/0!	0.19889	0.701388	0
gene	235	lmo0226	480	folK	7,8-dihydro-6-hydroxymethylpterin pyrophosphokinase	36	82	32	34	16	15	21	32	0.0650128	0.0625579	0.0175989	0.0551649	0.0646345	0.0627867	0.795075	0.483575	0.315536	-0.330837
gene	236	lmo0227	996	hypothetical protein	hypothetical protein	61	13977	2963	4309	6705	1633	1608	2636	3.55266	4.679	4.35249	3.5443	2.92082	3.05236	1.32221	0.154965	0.809765	0.402956
gene	237	lmo0228	1497	lysS	lysyl-tRNA synthetase	108	2	0	0	2	2	1	4	0	0	0.000733288	0.00245177	0.00102595	0.00261611	0.120333	0.235267	0.62844	-3.0549
gene	238	lmor01	1555	16S ribosomal RNA	16S ribosomal RNA	81	1272	348	312	612	69	105	158	0.314228	0.255138	0.299182	0.112782	0.143632	0.137782	2.20334	0.0462396	1.33499	1.13969
gene	239	lmor02	2931	23S ribosomal RNA	23S ribosomal RNA	165	3489	948	806	1735	195	249	441	0.420219	0.323562	0.416374	0.156468	0.16721	0.188788	2.26387	0.0349335	1.45676	1.17879
gene	240	lmor03	110	5S ribosomal RNA	5S ribosomal RNA	6	155	73	20	62	6	4	24	0.889862	0.220793	0.409175	0.132396	0.073868	0.28254	3.10928	0.241822	0.616505	1.63658
gene	241	lmot02	73	tRNA-Val	Val tRNA	3	38	8	13	17	1	0	7	0.195038	0.287031	0.224386	0.0441319	0	0.164815	3.38103	0.431968	0.364548	1.75746
gene	242	lmot03	76	tRNA-Thr	Thr tRNA	4	0	0	0	0	0	0	0	0	0	0	0	0	0	#DIV/0!	0.211089	0.675534	0
gene	243	lmot04	73	tRNA-Lys	Lys tRNA	3	0	0	0	0	0	0	0	0	0	0	0	0	0	#DIV/0!	0.219367	0.658828	0
gene	244	lmot05	82	tRNA-Leu	Leu tRNA	1	0	0	0	0	0	0	0	0	0	0	0	0	0	#DIV/0!	0.220299	0.656987	0
gene	245	lmot06	72	tRNA-Gly	Gly tRNA	2	131	41	24	66	16	7	32	1.49936	0.794854	1.30672	1.05917	0.387807	1.13016	1.39726	0.408084	0.38925	0.482603
gene	246	lmot07	86	tRNA-Leu	Leu tRNA	4	181	36	62	83	27	61	62	0.658254	1.02669	0.82165	0.893671	1.68973	1.09484	0.681464	0.205374	0.687455	-0.553292
gene	247	lmot08	74	tRNA-Arg	Arg tRNA	5	0	0	0	0	0	0	0	0	0	0	0	0	0	#DIV/0!	0.241187	0.617646	0
gene	248	lmot09	74	tRNA-Pro	Pro tRNA	2	0	0	0	0	0	0	0	0	0	0	0	0	0	#DIV/0!	0.228767	0.640607	0
gene	249	lmot10	76	tRNA-Ala	Ala tRNA	2	34	5	13	16	3	4	3	0.182848	0.430546	0.316781	0.198594	0.221604	0.105952	1.76789	0.37806	0.422439	0.822027
gene	250	lmor04	1486	16S ribosomal RNA	16S ribosomal RNA	77	1242	323	298	621	60	96	172	0.306805	0.256349	0.319352	0.103166	0.138143	0.157782	2.21129	0.0499012	1.30189	1.14489
gene	251	lmor05	2931	23S ribosomal RNA	23S ribosomal RNA	165	3588	951	810	1827	206	257	387	0.421549	0.325167	0.438453	0.165294	0.172583	0.165671	2.35364	0.0281282	1.55086	1.23489
gene	252	lmor06	110	5S ribosomal RNA	5S ribosomal RNA	6	156	58	20	78	3	7	14	0.707014	0.220793	0.514768	0.0661979	0.129269	0.164815	4.00402	0.0954259	1.02033	2.00145
gene	253	lmo0229	459	CtsR family transcript	CtsR family transcriptional regulator	39	551	99	207	245	61	56	119	0.185662	0.35157	0.248754	0.207081	0.1591	0.215527	1.35117	0.483558	0.315551	0.434207
gene	254	lmo0230	519	hypothetical protein	hypothetical protein	30	15372	4715	3499	7158	1386	1676	3211	11.4951	7.72554	9.44798	6.11668	6.19014	7.5603	1.44302	0.0810735	1.09112	0.529088
gene	255	lmo0231	1023	ATP:guanido phosphotransferase	ATP:guanido phosphotransferase	72	49077	11178	14197	23702	4477	6692	9600	11.3549	13.0608	13.0353	8.23244	10.2984	9.418	1.33998	0.113322	0.945685	0.422214
gene	256	lmo0232	2463	clpC	endopeptidase Clp ATP-binding chain C	158	4036	1096	1146	1794	659	955	1336	0.507347	0.480434	0.449608	0.552208	0.669721	0.597268	0.790122	0.382759	0.417075	-0.339852
gene	257	lmo0233	1374	DNA repair protein RadA	DNA repair protein RadA	84	20897	6002	6020	8875	2044	2949	4477	5.22598	4.74704	4.18367	3.22163	3.88994	3.76468	1.30162	0.161249	0.792503	0.380304
gene	258	lmo0234	1074	hypothetical protein	hypothetical protein	94	41371	12424	9728	19219	4812	6689	12199	9.66685	6.85491	8.09602	6.77754	7.88463	9.16677	1.0331	0.880365	0.0553374	0.0469861
gene	259	lmo0235	699	ispD	2-C-methyl-D-erythritol 4-phosphate cytidylyltransferase	37	2595	522	1134	939	399	616	646	1.03186	2.0301	1.00492	1.42773	1.8447	1.23325	0.902612	0.655585	0.183371	-0.147823
gene	260	lmo0236	474	ispF	2-C-methyl-D-erythritol 2,4-cyclodiphosphate synthase	36	45379	10326	12598	22455	3301	4134	6472	20.9788	23.1796	24.699	12.14	12.7238	12.6986	1.83315	0.00251419	2.5996	0.874324
gene	261	lmo0237	1476	gltX	glutamyl-tRNA synthetase	92	6	3	0	3	1	0	1	0.00238498	0	0.00129123	0.00143908	0	0.000767772	1.66581	0.242031	0.616129	0.736225
gene	262	lmos11	213	T-box	-	15	346	111	82	153	43	36	95	0.541231	0.3621	0.403895	0.379535	0.265925	0.447355	1.1962	0.605488	0.217895	0.258461
gene	263	lmo0238	615	cysE	serine O-acetyltransferase	31	4	0	2	2	0	0	5	0	0.00427341	0.00255468	0	0	0.0113927	0.599337	0.207517	0.682947	-0.738561
gene	264	lmo0239	1416	cysS	cysteinyl-tRNA synthetase	86	5	1	2	2	0	0	3	0.000850458	0.00154041	0.000920874	0	0	0.00246401	1.34405	0.238886	0.621809	0.426583
gene	265	lmo0240	411	hypothetical protein	hypothetical protein	25	10165	2189	2664	5312	485	888	1119	6.40408	7.0583	8.41369	2.56848	3.93569	3.16162	2.26325	0.00138532	2.85845	1.17839
gene	266	lmo0241	756	hypothetical protein	hypothetical protein	50	13186	2686	4269	6231	1136	1447	1885	3.92905	5.65539	4.93465	3.00803	3.20661	2.66294	1.63548	0.0277167	1.55726	0.709711
gene	267	lmo0242	513	hypothetical protein	hypothetical protein	26	15701	4525	3842	7334	1031	1497	1924	12.7291	9.78791	11.1696	5.25	6.37964	5.22699	1.99841	0.00165436	2.78137	0.998856
gene	268	lmo0243	606	sigH	RNA polymerase factor sigma-70	36	12671	3579	3416	5676	1314	1353	2734	7.27127	6.28523	6.24322	4.83245	4.16431	5.36433	1.37871	0.0826435	1.08279	0.463315
gene	269	lmo0244	150	rpmG	50S ribosomal protein L33 type II	8	1203	292	312	599	127	94	323	2.66959	2.58328	2.96487	2.10178	1.30192	2.85189	1.31366	0.204444	0.689426	0.393593
gene	270	lmo0245	180	secE	preprotein translocase subunit SecE	19	3	0	0	3	0	0	1	0	0	0.00625225	0	0	0.00371763	1.68178	0.211621	0.674442	0.749991
gene	271	lmo0246	534	nusG	transcription antitermination protein NusG	30	2	2	0	0	0	1	1	0.00487596	0	0	0	0.0036934	0.0023545	0.806223	0.202507	0.693561	-0.310749
gene	272	lmo0247	471	hypothetical protein	hypothetical protein	37	18152	4666	5575	7911	1808	2091	3899	9.22347	9.98043	8.46639	6.4695	6.26181	7.4434	1.37153	0.067824	1.16862	0.455789
gene	273	lmo0248	426	rplK	50S ribosomal protein L11	25	0	0	0	0	0	0	0	0	0	0	0	0	0	#DIV/0!	0.209669	0.678467	0
gene	274	lmo0249	690	rplA	50S ribosomal protein L1	48	0	0	0	0	0	0	1	0	0	0	0	0	0.00147156	0	0.213906	0.669777	0
gene	275	lmos12	144	L10	-	7	0	0	0	0	0	0	0	0	0	0	0	0	0	#DIV/0!	0.222781	0.652122	0
gene	276	lmo0250	501	rplJ	50S ribosomal protein L10	36	0	0	0	0	0	0	1	0	0	0	0	0	0.00196208	0	0.199172	0.700771	0
gene	277	lmo0251	363	rplL	50S ribosomal protein L7/L12	26	3	1	0	2	0	1	0	0.00281305	0	0.00304597	0	0.00426162	0	1.37483	0.204983	0.688283	0.459258
gene	278	lmo0252	387	penicilinase repressor	penicilinase repressor	31	10959	2632	3758	4569	1063	1027	2244	6.20977	8.02973	5.83617	4.53989	3.67077	5.11306	1.50676	0.0535076	1.27158	0.591451
gene	279	lmo0253	1041	penicillinase antirepressor	penicillinase antirepressor	104	28828	9419	6939	12470	2794	3428	7526	6.62404	4.41946	4.7479	3.55686	3.65221	5.11153	1.28171	0.225311	0.647217	0.358067
gene	280	lmo0254	663	hypothetical protein	hypothetical protein	53	1410	194	449	767	131	86	216	0.267718	0.561147	0.573044	0.327242	0.179792	0.287871	1.76362	0.211225	0.675255	0.818537
gene	281	lmo0255	504	hypothetical protein	hypothetical protein	42	10700	2685	3039	4976	1334	1226	2014	4.6757	4.79278	4.69137	4.20514	3.23437	3.38712	1.30787	0.136341	0.865372	0.387222
gene	282	lmo0256	606	hypothetical protein	hypothetical protein	38	17972	4640	5016	8316	1415	1627	3096	8.9307	8.74339	8.66561	4.93	4.74408	5.75489	1.70716	0.00340912	2.46736	0.771598
gene	283	lmos13	158	rli24	-	13	31238	7215	10324	13699	2884	3760	6857	40.5924	52.603	41.7267	29.3715	32.0474	37.2572	1.36732	0.15872	0.79937	0.451354
gene	284	lmo0257	1179	hypothetical protein	hypothetical protein	85	72317	16685	20412	35220	6686	8172	13883	14.3568	15.9064	16.4074	10.4141	10.6526	11.5368	1.43146	0.0411383	1.38575	0.517488
gene	285	lmo0258	3555	rpoB	DNA-directed RNA polymerase subunit beta	240	14	3	4	7	1	0	5	0.000914242	0.00110396	0.00115493	0.000551649	0	0.00147156	1.56837	0.24113	0.617748	0.649262
gene	286	lmo0259	3606	rpoC	DNA-directed RNA polymerase subunit beta'	237	16	4	8	4	7	7	3	0.00123442	0.00223588	0.000668313	0.00391042	0.00327264	0.000894114	0.512383	0.240966	0.618045	-0.964704
gene	287	lmo0260	546	hypothetical protein	hypothetical protein	33	1121	310	348	463	144	224	308	0.687067	0.698508	0.555566	0.577727	0.752111	0.65926	0.97589	0.932739	0.0302401	-0.0352095
gene	288	lmo0261	1461	phospho-beta-glucosidase	phospho-beta-glucosidase	87	5992	1342	1878	2772	822	988	1637	1.1282	1.42982	1.26166	1.25091	1.2583	1.32907	0.995151	0.968283	0.0139977	-0.00701206
gene	289	lmo0262	1473	inlG	internalin G	129	5676	1396	1842	2438	698	870	1324	0.791493	0.945814	0.748363	0.716374	0.74727	0.724967	1.13573	0.631249	0.199799	0.18362
gene	290	lmo0263	1647	inlH	internalin H	142	1982	536	609	837	281	375	533	0.276075	0.284076	0.233403	0.261994	0.292611	0.26513	0.968061	0.928727	0.032112	-0.0468295
gene	291	lmo0264	1500	inlE	internalin E	141	9683	2782	2858	4043	881	1106	1985	1.44308	1.34261	1.13541	0.827239	0.869128	0.9944	1.45724	0.174405	0.758441	0.543239
gene	292	lmo0265	1140	succinyl-diaminopimelate desuccinylase	succinyl-diaminopimelate desuccinylase	80	6967	1806	2093	3068	729	852	1674	1.65112	1.73295	1.51857	1.20646	1.18004	1.47804	1.26862	0.215144	0.667271	0.343262
gene	293	lmo0266	417	transcriptional regulator	transcriptional regulator	25	87	18	31	38	27	17	49	0.0526604	0.0821349	0.0601883	0.142987	0.0753454	0.138445	0.546513	0.241887	0.616387	-0.871672
gene	294	lmo0267	960	hypothetical protein	hypothetical protein	55	13417	3428	4119	5870	1419	2089	2624	4.55858	4.96061	4.22614	3.41581	4.20846	3.36993	1.25023	0.222385	0.652894	0.322198
gene	295	lmo0268	636	phosphoglycerate mutase	phosphoglycerate mutase	44	775	195	251	329	112	120	123	0.32414	0.377857	0.296082	0.337007	0.302187	0.197457	1.19294	0.611134	0.213863	0.254527
gene	296	lmo0269	1887	transporter	transporter	127	20982	5765	5333	9884	1679	2387	3699	3.32007	2.78147	3.08175	1.75033	2.08256	2.05731	1.55908	0.0361832	1.44149	0.640693
gene	297	lmo0270	630	hypothetical protein	hypothetical protein	41	17906	5064	4842	8000	1821	2190	3425	9.03361	7.82253	7.72635	5.88031	5.91845	5.90061	1.38889	0.0522035	1.2823	0.473933
gene	298	lmo0271	1437	phospho-beta-glucosidase	phospho-beta-glucosidase	100	17158	4764	4830	7564	1845	1972	3979	3.48436	3.19929	2.99516	2.4427	2.18502	2.81057	1.30121	0.182698	0.738267	0.379859
gene	299	lmo0272	813	hypothetical protein	hypothetical protein	66	19102	4414	5938	8750	2235	2306	4239	4.89147	5.9594	5.24968	4.4834	3.87136	4.53669	1.24893	0.236944	0.625355	0.320695
gene	300	lmo0273	504	hypothetical protein	hypothetical protein	32	26854	7403	7256	12195	2795	3700	6933	16.9203	15.0194	15.0904	11.5639	12.8115	15.3035	1.18527	0.274258	0.561841	0.245212
gene	301	lmo0274	663	hypothetical protein	hypothetical protein	63	31650	5324	9638	16688	2584	4057	5091	6.18086	10.1333	10.489	5.43033	7.1353	5.70798	1.46677	0.133614	0.874147	0.552641
gene	302	lmo0275	843	hypothetical protein	hypothetical protein	60	17685	4991	4412	8282	1876	2269	4102	6.08398	4.87069	5.46578	4.13957	4.19017	4.82908	1.24787	0.239253	0.621142	0.319464
gene	303	lmo0276	822	hypothetical protein	hypothetical protein	59	16825	4248	4876	7701	1705	2003	3535	5.26604	5.47416	5.16849	3.82601	3.76164	4.23211	1.34594	0.0856531	1.06726	0.428614
gene	304	lmo0277	972	oxidoreductase	oxidoreductase	66	39870	9888	11934	18048	4089	5230	8624	10.9576	11.977	10.8281	8.20252	8.78022	9.22964	1.28805	0.146635	0.833761	0.365184
gene	305	lmo0278	1101	sugar ABC transporter ATP-binding protein	sugar ABC transporter ATP-binding protein	80	65708	17009	18259	30440	5848	7479	13082	15.5503	15.118	15.0669	9.67813	10.3586	11.5506	1.4479	0.0359423	1.44439	0.533958
gene	306	lmo0279	2133	anaerobic ribonucleotide reductase activator protein	anaerobic ribonucleoside triphosphate reductase	153	86876	22098	24874	39904	8515	11521	19798	10.5636	10.7686	10.3275	7.3683	8.34347	9.14007	1.27394	0.168669	0.772966	0.349295
gene	307	lmo0280	552	anaerobic ribonucleotide reductase activator protein	anaerobic ribonucleotide reductase activator protein	35	327735	104757	71852	151126	28993	37403	63474	218.91	135.981	170.978	109.673	118.409	128.1	1.47641	0.120625	0.918564	0.562089
gene	308	lmo0281	672	hypothetical protein	hypothetical protein	66	20503	4998	6069	9436	2425	2567	4763	5.53865	6.09087	5.66125	4.86454	4.30953	5.09749	1.21155	0.200134	0.69868	0.276859
gene	309	lmo0282	780	hypothetical protein	hypothetical protein	47	7355	1881	2304	3170	810	1012	1658	2.92713	3.24706	2.67073	2.28171	2.38578	2.49176	1.23545	0.207004	0.684021	0.30504
gene	310	lmo0283	663	ABC transporter permease	ABC transporter permease	52	10782	2816	3103	4863	1545	2133	3188	3.96078	3.95261	3.70313	3.93368	4.54502	4.33047	0.906892	0.529001	0.276543	-0.140998
gene	311	lmo0284	1017	ABC transporter ATP-binding protein	ABC transporter ATP-binding protein	50	38592	8827	10468	19297	3533	4727	7888	12.912	13.8676	15.2823	9.35508	10.4752	11.1434	1.35799	0.091641	1.03791	0.44147
gene	312	lmo0285	822	lipoprotein	lipoprotein	55	23548	6724	5767	11057	2271	2971	5262	8.94162	6.94534	7.96055	5.46674	5.98533	6.75784	1.30959	0.144456	0.840264	0.389115
gene	313	lmos14	120	SAM	-	9	2037	342	588	1107	163	219	310	2.7793	4.32754	4.8705	2.39783	2.69618	2.43298	1.59125	0.0675038	1.17067	0.67016
gene	314	lmo0286	1182	aminotransferase	aminotransferase	70	122694	36060	30619	56015	11179	13109	27512	37.6772	28.9734	31.6865	21.1436	20.7501	27.7616	1.41177	0.116238	0.934651	0.497505
gene	315	lmo0287	714	two-component response	two-component response regulator	57	8	1	1	6	1	2	3	0.00128315	0.00116207	0.00416816	0.00232273	0.00388779	0.00371763	0.666124	0.2264	0.645124	-0.586138
gene	316	lmo0288	1833	two-component response	two-component sensor histidine kinase	133	11	3	3	5	1	1	2	0.00164976	0.00149409	0.00148863	0.000995457	0.000833098	0.00106218	1.60253	0.242233	0.615766	0.680347
gene	317	lmo0289	1323	hypothetical protein	hypothetical protein	107	111349	32668	28171	50510	10648	13554	24220	22.3301	17.4391	18.6923	13.1752	14.0356	15.9886	1.35329	0.118166	0.927506	0.436473
gene	318	lmo0290	840	hypothetical protein	hypothetical protein	63	80810	15264	25800	39746	6190	8247	11896	17.7206	27.126	24.9817	13.0084	14.5045	13.3377	1.70936	0.0204552	1.6892	0.773453
gene	319	lmo0291	831	yycJ	hypothetical protein	58	3338	824	812	1702	670	576	1039	1.03908	0.927329	1.16198	1.5294	1.10038	1.26534	0.803158	0.369454	0.43244	-0.316244
gene	320	lmo0292	1503	YycK	heat-shock protein htrA serine protease	107	57134	15877	15230	26027	4979	6179	11550	10.8527	9.42806	9.63183	6.16073	6.39856	7.62462	1.482	0.0332007	1.47885	0.567545
gene	321	lmo0293	480	rRNA large subuni	rRNA large subunit methyltransferase	22	1091	170	518	403	182	317	244	0.565168	1.5596	0.725355	1.09527	1.59656	0.783406	0.820123	0.538231	0.269032	-0.286087
gene	322	lmo0294	864	LysR family transcriptional regulator	LysR family transcriptional regulator	69	10101	2507	3213	4381	1029	1140	1981	2.6574	3.08438	2.51416	1.97442	1.83064	2.02794	1.41538	0.0923495	1.03457	0.501192
gene	323	lmo0295	738	FMN-containing NADPH-linked nitro/flavin reductase	FMN-containing NADPH-linked nitro/flavin reductase	62	17000	3857	5130	8013	1443	1716	2965	4.54998	5.48065	5.11767	3.0814	3.06672	3.37795	1.59019	0.0170233	1.76896	0.669202
gene	324	lmo0296	639	hypothetical protein	hypothetical protein	38	8941	1994	2464	4483	707	904	1733	3.83789	4.295	4.67147	2.46326	2.63592	3.22133	1.53889	0.0338922	1.4699	0.621892
gene	325	lmo0297	1872	transcriptional antiterminator BglG	transcriptional antiterminator BglG	118	12529	2790	3827	5912	1441	2039	2614	1.72931	2.14824	1.98391	1.6168	1.91462	1.56474	1.15017	0.490715	0.30917	0.201847
gene	326	lmo0298	1314	PTS beta-glucoside transporter subun	PTS beta-glucoside transporter subunit IIC	80	12575	3234	3573	5768	1150	1517	2466	2.95666	2.95835	2.85498	1.90319	2.10108	2.17732	1.41873	0.0673685	1.17154	0.504596
gene	327	lmo0299	291	PTS beta-gl	PTS beta-glucoside transporter subunit IIB	20	5327	1095	1675	2557	519	708	1059	4.00438	5.54742	5.06255	3.43567	3.92239	3.74012	1.31682	0.179645	0.745585	0.397062
gene	328	lmo0300	1392	phospho-beta-galactosidase	phospho-beta-galactosidase	79	11123	2230	3191	5702	1152	1153	2216	2.06457	2.6755	2.85804	1.93063	1.61715	1.98136	1.3742	0.174987	0.756994	0.458587
gene	329	lmo0301	342	PTS beta-gl	PTS beta-glucoside transporter subunit IIA	15	105	32	36	37	3	2	23	0.156031	0.158971	0.097674	0.0264792	0.0147736	0.108307	2.75927	0.299485	0.523624	1.46429
gene	330	lmo0302	285	hypothetical protein	hypothetical protein	19	1583	338	475	770	141	204	392	1.30111	1.65595	1.60474	0.982516	1.18966	1.45731	1.25687	0.283175	0.547946	0.329836
gene	331	lmo0303	555	putaive secreted, lysin rich protein	putaive secreted, lysin rich protein	48	28360	9057	6869	12434	2999	3749	6568	13.8005	9.47891	10.2574	8.27198	8.6541	9.66522	1.26119	0.205616	0.686943	0.334791
gene	332	lmo0304	1266	hypothetical protein	hypothetical protein	125	33648	8197	10980	14471	3761	4937	8385	4.79619	5.81833	4.58413	3.98352	4.37624	4.73819	1.16038	0.37956	0.420719	0.214601
gene	333	lmo0305	1077	L-allo-threonine aldolase	L-allo-threonine aldolase	48	2500	469	606	1425	229	204	660	0.714633	0.836252	1.17555	0.631638	0.470909	0.971231	1.31472	0.341411	0.466722	0.394756
gene	334	lmo0306	384	hypothetical protein	hypothetical protein	35	3260	877	949	1434	305	364	645	1.83266	1.79599	1.62237	1.15373	1.15234	1.3017	1.45547	0.094809	1.02315	0.541488
gene	335	lmo0307	1146	hypothetical protein	hypothetical protein	107	23122	7009	5349	10764	2281	2481	5653	4.79097	3.31127	3.98344	2.82238	2.56916	3.73177	1.3247	0.226499	0.644935	0.40567
gene	336	lmo0309	1662	hypothetical protein	hypothetical protein	165	5733	1551	1684	2498	634	587	1423	0.68751	0.676027	0.599483	0.508721	0.394187	0.609173	1.29822	0.362727	0.440421	0.37654
gene	337	lmo0310	1077	hypothetical protein	hypothetical protein	118	13400	3112	4206	6082	1595	2122	3522	1.9289	2.36099	2.04095	1.78959	1.99256	2.10827	1.07477	0.732733	0.135054	0.104025
gene	338	lmo0311	621	hypothetical protein	hypothetical protein	61	8150	1633	2781	3736	918	915	1561	1.95798	3.01979	2.42519	1.99245	1.66203	1.80756	1.35535	0.22835	0.641399	0.438662
gene	339	lmo0034	1353	PTS cellbiose transporter subunit II	PTS cellbiose transporter subunit IIC	121	43208	10370	13498	19340	4083	5549	8159	6.26823	7.38908	6.32907	4.46754	5.08133	4.7629	1.3965	0.0574889	1.24042	0.481815
gene	340	lmo0313	747	hypothetical protein	hypothetical protein	74	32790	7027	9652	16111	2955	3980	5909	6.94528	8.63956	8.62103	5.28688	5.95935	5.6403	1.43344	0.0442408	1.35418	0.519483
gene	341	lmo0314	786	hypothetical protein	hypothetical protein	35	1108	219	308	581	93	138	213	0.457644	0.582893	0.65732	0.351794	0.436877	0.429864	1.39336	0.30266	0.519045	0.478566
gene	342	lmos15	106	TPP	-	5	0	0	0	0	0	0	0	0	0	0	0	0	0	#DIV/0!	0.241725	0.616678	0
gene	343	lmo0315	675	thiamin biosynthesis protein	thiamin biosynthesis protein	30	2779	680	894	1205	688	859	887	1.65783	1.97389	1.5905	3.03628	3.17263	2.08844	0.629384	0.080141	1.09615	-0.667989
gene	344	lmo0316	810	hydroxyethylthiazole kinase	hydroxyethylthiazole kinase	31	25482	7340	7719	10423	2560	3476	5094	17.3175	16.4932	13.3137	10.9333	12.4241	11.6069	1.34778	0.116839	0.932412	0.43059
gene	345	lmo0317	804	phosp	phosphomethylpyrimidine kinase	35	240	41	93	106	21	15	38	0.0856776	0.176003	0.119924	0.0794375	0.0474866	0.0766894	1.87416	0.22682	0.644318	0.906247
gene	346	lmo0318	645	thiE	thiamine-phosphate pyrophosphorylase	27	1111	156	427	528	108	159	183	0.422583	1.04754	0.774352	0.529583	0.652501	0.478748	1.35142	0.501835	0.299439	0.434471
gene	347	lmo0319	1416	phospho-beta-glucosidase	phospho-beta-glucosidase	97	18846	4059	6138	8649	2026	3011	4489	3.06054	4.19142	3.53071	2.7653	3.43943	3.26887	1.13818	0.498829	0.302048	0.186731
gene	348	lmo0320	1200	peptidoglycan-bound surface protein	peptidoglycan-bound surface protein	91	41080	10955	12152	17973	5460	6279	10738	8.80486	8.8453	7.82074	7.94375	7.64534	8.33493	1.06466	0.697786	0.156278	0.0903897
gene	349	lmo0035	1086	glucosamine--fructose-6-phosphate aminotransfe	glucosamine--fructose-6-phosphate aminotransferase	49	2914	677	729	1508	281	347	578	1.01052	0.985457	1.21864	0.759249	0.78466	0.833204	1.35232	0.193367	0.713618	0.435433
gene	350	lmo0322	393	hypothetical protein	hypothetical protein	31	3102	888	868	1346	475	661	835	2.09509	1.85466	1.7193	2.02864	2.36259	1.90259	0.900733	0.616715	0.209916	-0.150829
gene	351	lmo0323	771	hypothetical protein	hypothetical protein	45	29425	5870	10598	12957	4007	6133	8045	9.54063	15.5997	11.4015	11.7891	15.1011	12.628	0.924684	0.669231	0.174424	-0.112967
gene	352	lmo0324	480	hypothetical protein	hypothetical protein	33	12795	3112	4095	5588	1402	1962	2918	6.89727	8.21951	6.70519	5.62481	6.58769	6.24584	1.18223	0.277427	0.556851	0.241508
gene	353	lmo0325	903	transcriptional regulator	transcriptional regulator	73	18160	4086	5913	8161	1723	2375	3744	4.0938	5.36526	4.42679	3.1249	3.60486	3.6227	1.34131	0.12455	0.904655	0.423641
gene	354	lmo0326	873	transcriptional regulator	transcriptional regulator	64	4694	807	2323	1564	1011	1303	1332	0.922242	2.40423	0.967666	2.09144	2.25586	1.47009	0.738155	0.252051	0.598512	-0.438005
gene	355	lmo0327	4047	cell surface protein	cell surface protein	376	283818	64463	89835	129520	29400	39874	62667	12.5393	15.8257	13.6401	10.3522	11.7503	11.7726	1.24	0.209467	0.678884	0.310341
gene	356	lmo0328	681	hypothetical protein	hypothetical protein	47	16	3	4	9	6	7	3	0.00466847	0.00563726	0.00758251	0.0169016	0.0165024	0.00450862	0.471828	0.213073	0.671472	-1.08367
gene	357	lmo0329	306	transposase	transposase	23	9072	2647	2203	4222	1083	1465	2681	8.41739	6.34443	7.26874	6.23411	7.05761	8.23358	1.02347	0.903478	0.0440825	0.0334722
gene	358	lmo0330	816	transposase	transposase	66	20757	5512	5489	9756	2670	3898	5885	6.10825	5.50878	5.85324	5.35601	6.54404	6.29829	0.959993	0.830287	0.080772	-0.0589048
gene	360	lmo0331	1902	internalin	internalin	180	79205	20875	21984	36346	8537	11590	19706	8.48214	8.08985	7.99563	6.27924	7.13442	7.73296	1.16177	0.295601	0.529293	0.21633
gene	361	lmo0332	336	hypothetical protein	hypothetical protein	38	22045	5201	8047	8797	2872	3934	5724	10.0105	14.0267	9.16684	10.0063	11.4709	10.6399	1.03384	0.931767	0.0306929	0.0480161
gene	362	lmo0333	5337	internalin	internalin	478	283086	73078	81974	128034	28098	35605	62248	11.1818	11.3594	10.6063	7.78254	8.25336	9.19851	1.31358	0.117038	0.931673	0.393506
gene	363	lmo0334	525	hypothetical protein	hypothetical protein	48	16136	4244	4650	7242	2604	2714	4397	6.46674	6.41679	5.97428	7.18247	6.26493	6.47046	0.946779	0.748658	0.125716	-0.0789005
gene	364	lmo0335	285	hypothetical protein	hypothetical protein	10	3	1	2	0	0	0	0	0.00731394	0.0132476	0	0	0	0	#DIV/0!	0.191349	0.718174	0
gene	365	lmo0336	369	hypothetical protein	hypothetical protein	17	2574	592	873	1109	206	341	521	2.54697	3.40151	2.58316	1.60433	2.22256	2.16475	1.42392	0.132927	0.876386	0.509872
gene	366	lmo0337	1476	hypothetical protein	hypothetical protein	93	38616	10081	10272	18263	3420	4573	7641	7.92815	7.31607	7.77603	4.86875	5.44836	5.80346	1.428	0.0378441	1.422	0.514001
gene	367	lmo0338	381	hypothetical protein	hypothetical protein	35	3	2	0	1	0	1	1	0.00417939	0	0.00113136	0	0.00316577	0.00201814	1.02447	0.206434	0.685218	0.0348739
gene	368	lmo0339	372	hypothetical protein	hypothetical protein	23	4741	1293	1201	2247	473	544	1108	4.11171	3.45877	3.86851	2.72275	2.62071	3.40276	1.30788	0.170841	0.767408	0.387227
gene	369	lmo0340	219	hypothetical protein	hypothetical protein	13	113	26	48	39	19	23	31	0.146279	0.24457	0.118793	0.193501	0.196034	0.168437	0.913381	0.761692	0.118221	-0.130712
gene	370	lmo0341	333	hypothetical protein	hypothetical protein	21	14336	3781	4036	6519	1264	1652	3253	13.1686	12.7303	12.2922	7.96896	8.71643	10.9417	1.38238	0.0856152	1.06745	0.467152
gene	371	lmo0342	1998	transketolase	transketolase	77	19721	4414	6271	9036	2036	2814	4018	4.19269	5.39451	4.6468	3.50075	4.04931	3.68586	1.26683	0.223393	0.650931	0.341223
gene	372	lmo0343	657	translaldolase	translaldolase	40	18438	4868	4456	9114	1667	2433	3724	8.90106	7.37889	9.02231	5.51759	6.73954	6.57612	1.34349	0.100172	0.999254	0.425985
gene	373	lmo0344	765	short chain dehydrogenase	short chain dehydrogenase	49	6510	1543	2072	2895	706	955	1474	2.30314	2.80091	2.33949	1.90758	2.15951	2.12482	1.20214	0.305252	0.515341	0.265607
gene	374	lmo0345	447	sugar-phosphate isomerase	sugar-phosphate isomerase	29	3273	608	1167	1498	443	606	719	1.5334	2.6655	2.04542	2.02246	2.31538	1.75126	1.02549	0.978829	0.00929297	0.0363165
gene	375	lmo0346	765	triosephosphate isomerase	triosephosphate isomerase	41	14692	3786	4143	6763	1374	1689	2732	6.7538	6.69325	6.53167	4.43687	4.5645	4.7067	1.45744	0.026144	1.58263	0.543437
gene	376	lmo0347	651	dih	dihydroxyacetone kinase	32	11162	2551	3793	4818	1136	1671	2415	5.83058	7.85125	5.96191	4.70005	5.78595	5.33073	1.24196	0.21469	0.668188	0.312618
gene	377	lmo0348	996	dih	dihydroxyacetone kinase	70	42522	8950	14639	18933	4632	6635	9245	9.35139	13.8522	10.71	8.76082	10.5025	9.32886	1.18612	0.374399	0.426666	0.246247
gene	378	lmo0349	342	hypothetical protein	hypothetical protein	20	20128	5688	4029	10411	1972	2182	5040	20.8008	13.3436	20.6125	13.0542	12.0885	17.8	1.27512	0.263134	0.579823	0.350628
gene	379	lmo0350	432	hypothetical protein	hypothetical protein	24	10037	1535	5213	3289	2018	2580	3073	4.67787	14.3874	5.42652	11.1323	11.9112	9.04422	0.763276	0.232187	0.634162	-0.389723
gene	380	lmo0351	378	pho	phosphotransferase mannnose-specific family component IIA	29	3849	833	1498	1518	520	684	1193	2.10087	3.42153	2.07273	2.37399	2.6134	2.90578	0.962239	0.802112	0.0957651	-0.0555323
gene	381	lmo0352	765	DeoR family transcriptional regulator	DeoR family transcriptional regulator	55	15724	3749	4287	7688	1128	1384	2532	4.98545	5.16294	5.53502	2.71532	2.78818	3.25178	1.79131	0.00436048	2.36047	0.841014
gene	382	lmo0353	414	hypothetical protein	hypothetical protein	29	5987	1742	1726	2519	989	1367	1816	4.39341	3.94229	3.43953	4.51515	5.22298	4.42321	0.831505	0.232067	0.634387	-0.266203
gene	383	lmo0354	1527	fatty-acid--CoA ligase	fatty-acid--CoA ligase	97	16183	4007	4884	7292	1740	2014	3350	3.02134	3.33511	2.97676	2.37493	2.30057	2.43946	1.31177	0.147824	0.830256	0.391516
gene	384	lmo0355	1521	fumarate reductase subunit A	fumarate reductase subunit A	100	95904	25686	26175	44043	8845	10784	18193	18.7866	17.3377	17.44	11.7104	11.9489	12.8506	1.46712	0.0295542	1.52938	0.552983
gene	385	lmo0356	1017	oxidoreductase	oxidoreductase	74	131428	27646	42491	61291	12372	16412	22874	27.3245	38.0339	32.797	22.1351	24.5741	21.8338	1.43202	0.0976573	1.0103	0.518056
gene	386	lmo0357	447	PTS sugar transporter s	PTS sugar transporter subunit IIA	35	5	1	2	2	3	0	0	0.0020897	0.00378502	0.00226272	0.0113482	0	0	0.717068	0.206261	0.685583	-0.479819
gene	387	lmo0358	1395	PTS fructose transporter subunit IIBC	PTS fructose transporter subunit IIBC	94	106045	28935	28427	48683	11229	14019	25088	22.5137	20.0313	20.5077	15.8157	16.5248	18.852	1.23168	0.210244	0.677276	0.300626
gene	388	lmo0359	861	D-fructose-1,6-biphosphate	D-fructose-1,6-biphosphate aldolase	76	19678	5280	5363	9035	1869	2628	4257	5.08126	4.67412	4.70742	3.25589	3.83142	3.95649	1.30959	0.132957	0.87629	0.389111
gene	389	lmo0360	771	DeoR family transcriptional regulator	DeoR family transcriptional regulator	52	24950	7778	5786	11386	2261	2850	4885	10.94	7.37023	8.67034	5.75667	6.07281	6.63561	1.46116	0.063757	1.19547	0.547119
gene	390	lmo0360a	228	hypothetical protein	hypothetical protein	29	43582	9203	15297	19082	4704	5763	9543	23.2104	34.9393	26.0552	21.4755	22.019	23.2438	1.26172	0.243622	0.613283	0.335389
gene	391	lmos16	188	rli26	-	3	0	0	0	0	0	0	0	0	0	0	0	0	0	#DIV/0!	0.219997	0.657583	0
gene	392	lmo0361	735	membrane protein	membrane protein	45	1024	95	480	449	86	169	181	0.154405	0.706537	0.395096	0.253023	0.416123	0.28411	1.31763	0.832121	0.0798135	0.397944
gene	393	lmo0362	180	hypothetical protein	hypothetical protein	4	9941	2017	2868	5056	1025	1748	2042	36.8805	47.4925	50.0513	33.9264	48.4205	36.0592	1.13528	0.549061	0.260379	0.183052
gene	394	lmo0363	618	peptidase E	peptidase E	57	22115	5647	5829	10639	2346	3065	5498	7.24593	6.77369	7.39085	5.44913	5.95804	6.81318	1.17509	0.2772	0.557208	0.232766
gene	395	lmo0364	945	transcriptional regulator	transcriptional regulator	75	83617	23091	23786	36740	8720	12194	19423	22.5182	21.0071	19.3975	15.3932	18.0149	18.2926	1.21706	0.210717	0.676301	0.283398
gene	396	lmo0365	1449	hypothetical protein	hypothetical protein	107	24471	6471	6532	11468	2460	2992	5991	4.42322	4.0436	4.24397	3.04387	3.09832	3.9549	1.25886	0.211426	0.674842	0.332116
gene	397	lmo0366	1161	hypothetical protein	hypothetical protein	62	47568	11780	13290	22498	5194	6651	12331	13.8965	14.1984	14.3688	11.0913	11.8862	14.0484	1.14686	0.376468	0.424272	0.197693
gene	398	lmo0367	1266	hypothetical protein	hypothetical protein	49	20307	5708	6151	8448	1975	2594	4734	8.51999	8.31487	6.82694	5.33636	5.86573	6.8242	1.31263	0.144915	0.838888	0.392458
gene	399	lmo0368	510	hypothetical protein	hypothetical protein	30	6741	1547	2401	2793	763	994	1543	3.77155	5.30123	3.68653	3.36727	3.67124	3.63299	1.19564	0.333819	0.476489	0.257789
gene	400	lmo0369	720	hypothetical protein	hypothetical protein	53	21356	5936	5323	10097	2244	2946	5739	8.19161	6.65253	7.54371	5.60559	6.15892	7.64857	1.15324	0.376345	0.424414	0.205687
gene	401	lmo0370	336	hypothetical protein	hypothetical protein	19	4006	1130	1444	1432	344	676	772	4.34987	5.03407	2.98441	2.39706	3.94222	2.87001	1.34303	0.201989	0.694672	0.425491
gene	402	lmo0371	714	GntR family transcriptional regulator	GntR family transcriptional regulator	55	6458	979	2200	3279	1008	1548	1635	1.30188	2.64951	2.36073	2.42645	3.11857	2.09979	0.825675	0.41881	0.377983	-0.276355
gene	403	lmo0372	1443	beta-glucosidase	beta-glucosidase	91	43577	10802	11776	20999	4720	5727	9309	8.68189	8.57161	9.13746	6.86712	6.97322	7.22573	1.25277	0.162758	0.788458	0.325123
gene	404	lmo0373	1335	PTS beta-glucoside transporter subun	PTS beta-glucoside transporter subunit IIC	110	37894	9777	11297	16820	5023	6106	10349	6.50076	6.80262	6.05483	6.04567	6.15052	6.64547	1.02742	0.871692	0.0596368	0.0390196
gene	405	lmo0374	303	PTS beta-gl	PTS beta-glucoside transporter subunit IIB	23	2910	685	1108	1117	297	430	716	2.17828	3.19094	1.92306	1.70963	2.07152	2.1989	1.21944	0.418983	0.377803	0.286213
gene	406	lmo0375	195	hypothetical protein	hypothetical protein	17	2	0	2	0	0	0	0	0	0.00779268	0	0	0	0	#DIV/0!	0.201322	0.696108	0
gene	407	lmo0376	921	transcriptional regulator	transcriptional regulator	50	9204	1731	3378	4095	827	1111	1655	2.53209	4.47503	3.24304	2.18983	2.46202	2.33802	1.46643	0.141476	0.849317	0.552309
gene	408	lmo0377	420	hypothetical protein	hypothetical protein	29	5373	1053	1596	2724	526	503	960	2.65572	3.64536	3.71944	2.40139	1.92184	2.33826	1.50425	0.0670254	1.17376	0.589041
gene	409	lmo0378	447	hypothetical protein	hypothetical protein	45	76825	13330	30561	32934	12164	17681	22056	21.6655	44.9843	28.9801	35.788	43.5354	34.6206	0.839272	0.390818	0.408025	-0.25279
gene	410	lmo0379	456	hypothetical protein	hypothetical protein	41	46255	11242	13247	21766	4906	5028	9844	20.0545	21.4013	21.0215	15.8423	13.5881	16.9593	1.34679	0.0998834	1.00051	0.429526
gene	411	lmo0380	630	hypothetical protein	hypothetical protein	78	20658	5304	5748	9606	2620	3125	5053	4.97348	4.88122	4.87659	4.44714	4.43919	4.57588	1.09427	0.565533	0.247542	0.129969
gene	412	lmo0381	387	hypothetical protein	hypothetical protein	36	14606	3728	3582	7296	1355	1811	3146	7.57399	6.59066	8.02511	4.98323	5.57396	6.17271	1.32635	0.11817	0.927492	0.407465
gene	413	lmo0382	762	transcriptional regulator	transcriptional regulator	43	15947	4545	4089	7313	1447	1709	3380	7.73066	6.29875	6.73435	4.45527	4.40374	5.55224	1.4408	0.051299	1.28989	0.526873
gene	414	lmo0383	1467	methylmalonate-semialdehyde dehydrogenase	methylmalonate-semialdehyde dehydrogenase	70	35926	9110	10993	15823	3571	5004	8394	9.51857	10.4022	8.95075	6.75408	7.92077	8.47014	1.24742	0.224214	0.649337	0.318946
gene	415	lmo0384	822	IolB protein	IolB protein	45	3620	1084	881	1655	413	459	746	1.76185	1.29679	1.45631	1.2151	1.13018	1.17097	1.28402	0.248424	0.604806	0.360671
gene	416	lmo0385	978	IolC protein	IolC protein	62	43555	11175	11556	20824	4043	5933	9663	13.1828	12.3459	13.2997	8.63348	10.603	11.0088	1.28378	0.170859	0.767363	0.360397
gene	417	lmo0386	1917	IolD protein	IolD protein	84	25064	6338	7170	11556	2697	3868	5737	5.51854	5.65387	5.44749	4.25085	5.10217	4.8242	1.1723	0.279338	0.55387	0.229337
gene	418	lmo0387	372	hypothetical protein	hypothetical protein	28	26563	7257	7154	12152	2597	3325	7232	18.9562	16.9238	17.1853	12.2797	13.1577	18.244	1.21482	0.246427	0.608312	0.280747
gene	419	lmo0388	369	hypothetical protein	hypothetical protein	30	2905	689	890	1326	286	232	650	1.67977	1.96506	1.75021	1.26217	0.856869	1.53042	1.47831	0.138994	0.857003	0.563947
gene	420	lmo0389	1116	ltrA	low temperature requirement protein A	79	12380	2250	4739	5391	1071	1460	2096	2.08308	3.97343	2.70216	1.79488	2.04773	1.87406	1.53213	0.140298	0.852949	0.615534
gene	421	lmo0390	666	uracil-DNA glycosylase	uracil-DNA glycosylase	45	5915	1482	1529	2904	1518	1793	2329	2.40872	2.25061	2.55536	4.46615	4.41485	3.65575	0.575484	0.00885194	2.05296	-0.797152
gene	422	lmo0391	300	hypothetical protein	hypothetical protein	23	4075	1235	1036	1804	554	683	1330	3.92727	2.98358	3.10583	3.18901	3.29034	4.08454	0.948199	0.785024	0.105117	-0.0767382
gene	423	lmo0392	945	hypothetical protein	hypothetical protein	73	9188	2451	1985	4752	1096	1186	2697	2.45568	1.80112	2.57764	1.98775	1.80015	2.60962	1.06829	0.783214	0.106119	0.0953091
gene	424	lmo0393	450	hypothetical protein	hypothetical protein	30	5722	1262	2022	2438	776	1009	1206	3.07673	4.46443	3.21796	3.42464	3.72664	2.83953	1.0769	0.757799	0.120446	0.106887
gene	425	lmo0394	684	P60 protein	P60 protein	61	72703	18241	20857	33605	7817	9961	16649	21.8711	22.6479	21.8144	16.9662	18.0934	19.2787	1.22075	0.191941	0.716831	0.287764
gene	426	lmo0395	426	blasticidin S-acetyltransferase	blasticidin S-acetyltransferase	36	10264	2503	3011	4750	985	1219	2041	5.08522	5.54006	5.22468	3.6225	3.75188	4.00461	1.39291	0.0538048	1.26918	0.478107
gene	427	lmo0396	801	proC	pyrroline-5-carboxylate reductase	55	13888	3559	4145	6184	1574	2044	3128	4.73278	4.99192	4.45221	3.78893	4.11781	4.0172	1.18895	0.242715	0.614904	0.249683
gene	428	lmo0397	483	hypothetical protein	hypothetical protein	27	32711	8960	8769	14982	3667	4438	8376	24.2714	21.5126	21.9722	17.9813	18.2126	21.9125	1.16607	0.351133	0.454528	0.221657
gene	429	lmo0398	459	PTS sugar transporter s	PTS sugar transporter subunit IIA	24	5604	1668	1174	2762	412	536	1181	5.08319	3.24013	4.55702	2.27279	2.47458	3.47583	1.56634	0.0745161	1.12775	0.647398
gene	430	lmo0399	333	PTS fructose transporte	PTS fructose transporter subunit IIB	15	15083	3198	5710	6175	3717	5139	5727	15.5933	25.2145	16.301	32.8077	37.9608	26.9684	0.584312	0.0319153	1.496	-0.775189
gene	431	lmo0400	1113	PTS fructose transporter subunit IIC	PTS fructose transporter subunit IIC	90	19339	3829	6537	8973	2392	2989	5114	3.11167	4.81107	3.94788	3.51879	3.67986	4.01364	1.05872	0.832657	0.0795338	0.0823161
gene	432	lmo0401	2628	alpha-mannosidase	alpha-mannosidase	163	94751	23264	29869	41618	11287	15633	22796	10.4387	12.1378	10.1103	9.1678	10.6268	9.8785	1.10156	0.563858	0.24883	0.139551
gene	433	lmo0402	1935	transcriptional antiterminator	transcriptional antiterminator BglG	132	16468	3036	5977	7455	2033	2594	3922	1.68221	2.99927	2.23636	2.0391	2.17743	2.09872	1.09542	0.798392	0.0977839	0.131484
gene	434	lmo0403	417	hypothetical protein	hypothetical protein	36	17569	3561	5666	8342	2031	2404	4572	7.2347	10.4251	9.17564	7.46933	7.39912	8.97064	1.12569	0.539685	0.26786	0.17081
gene	435	lmo0404	399	hypothetical protein	hypothetical protein	43	4973	929	1645	2399	484	1054	1113	1.58015	2.53398	2.20918	1.49022	2.71594	1.8283	1.04787	0.837748	0.0768864	0.0674555
gene	436	lmo0405	1008	phosphate transporter	phosphate transporter	76	8194	2004	2412	3778	786	1125	1922	1.92857	2.10218	1.96842	1.36925	1.64016	1.78632	1.25094	0.226638	0.644667	0.32301
gene	437	lmo0406	381	hypothetical protein	hypothetical protein	25	17389	3201	5931	8257	1770	2481	4028	9.36477	15.7143	13.0783	9.37362	10.996	11.3807	1.20179	0.413835	0.383173	0.265188
gene	438	lmo0407	393	hypothetical protein	hypothetical protein	32	4986	1017	1736	2233	530	637	1198	2.32446	3.5934	2.76317	2.1928	2.20565	2.6444	1.2326	0.316949	0.499011	0.301706
gene	439	lmo0408	423	hypothetical protein	hypothetical protein	31	2644	604	942	1098	419	611	712	1.42504	2.01278	1.40252	1.78948	2.18387	1.62233	0.865013	0.502409	0.298943	-0.209206
gene	440	lmo0409	2466	internalin	internalin	221	251817	62788	71797	117232	30686	41490	62791	20.7795	21.5189	21.005	18.3832	20.8017	20.069	1.06834	0.694905	0.158075	0.0953728
gene	442	lmo0411	1593	phosphoenolpyruvate synthase	phosphoenolpyruvate synthase	112	33361	7429	10815	15117	4355	5773	8110	4.85136	6.39609	5.34461	5.14807	5.71125	5.11473	1.03869	0.858476	0.0662721	0.054763
gene	443	lmos17	99	rli27	-	13	5153	1102	2156	1895	716	768	1723	6.19997	10.9853	5.77211	7.29195	6.54585	9.36185	0.989557	0.874328	0.0583258	-0.015146
gene	444	lmo0412	873	hypothetical protein	hypothetical protein	52	28749	8042	7617	13090	3161	4045	6797	11.3113	9.70257	9.96793	8.04813	8.61912	9.23281	1.1962	0.243135	0.614153	0.258464
gene	445	lmo0413	192	hypothetical protein	hypothetical protein	12	8781	2448	2601	3732	1080	1247	2407	14.9204	14.357	12.3148	11.9156	11.5142	14.1682	1.10624	0.551784	0.258231	0.145661
gene	446	lmo0414	810	hypothetical protein	hypothetical protein	55	11028	2822	3412	4794	1824	2374	3729	3.75272	4.10915	3.45147	4.39072	4.78262	4.78905	0.810272	0.22748	0.643056	-0.303522
gene	447	lmo0415	1401	endo-1,4-beta-xylanase	endo-1,4-beta-xylanase	94	122913	37558	34838	50517	9101	11731	18440	29.2231	24.5489	21.2803	12.8184	13.8279	13.8565	1.85301	0.00411559	2.38557	0.889874
gene	448	lmo0416	204	transcriptional regulator	transcriptional regulator	16	3233	889	810	1534	315	352	885	4.06381	3.35329	3.79642	2.60654	2.43765	3.907	1.25274	0.218063	0.661418	0.325088
gene	449	lmo0417	411	hypothetical protein	hypothetical protein	45	12161	2781	4240	5140	1483	1634	2407	4.52001	6.24107	4.52292	4.36318	4.02335	3.77819	1.25642	0.208883	0.680096	0.329321
gene	450	lmo0418	300	hypothetical protein	hypothetical protein	24	4118	963	1211	1944	557	859	1067	2.93472	3.34225	3.2074	3.07268	3.96579	3.14031	0.931778	0.731356	0.135871	-0.101942
gene	451	lmo0419	555	hypothetical protein	hypothetical protein	50	8402	1852	2234	4316	698	1094	1753	2.70908	2.95951	3.41806	1.84824	2.42435	2.47646	1.34636	0.173553	0.760567	0.429063
gene	452	lmo0420	813	hypothetical protein	hypothetical protein	44	4703	1128	1468	2107	575	841	1454	1.87503	2.20993	1.89618	1.73017	2.11783	2.33417	0.967484	0.89908	0.0462017	-0.0476909
gene	453	lmo0421	1251	rod shape-determining protein RodA	rod shape-determining protein RodA	117	51256	12418	15579	23259	6723	8914	15060	7.76278	8.81982	7.87179	7.60766	8.44179	9.09199	0.972672	0.877032	0.0569845	-0.0399742
gene	454	lmo0422	432	lstR	lineage-specific thermal regulator protein	29	10135	2773	3001	4361	948	1214	1731	6.99364	6.85447	5.95465	4.32797	4.6384	4.21618	1.50219	0.0245839	1.60935	0.587072
gene	455	lmo0423	549	RNA polymerase factor sigma C	RNA polymerase factor sigma C	57	11308	3439	2688	5181	1175	1236	2366	4.41274	3.12364	3.59921	2.72921	2.40266	2.93197	1.38093	0.132795	0.876819	0.465639
gene	456	lmo0424	858	glucose uptake protein	glucose uptake protein	66	3276	581	1255	1440	305	403	518	0.643848	1.25952	0.863947	0.611829	0.676564	0.554378	1.50172	0.190616	0.719841	0.586612
gene	457	lmo0425	1962	transcriptional antiterminator	transcriptional antiterminator BglG	116	53583	15441	14942	23200	4863	6542	11455	9.73573	8.53212	7.91951	5.55035	6.24885	6.9752	1.39484	0.0599441	1.22225	0.480103
gene	458	lmo0426	465	PTS fructose transporte	PTS fructose transporter subunit IIA	30	1038	119	521	398	175	280	281	0.29012	1.15033	0.525328	0.772309	1.03415	0.661614	0.796482	0.410061	0.387152	-0.328287
gene	459	lmo0427	321	PTS fructose transporte	PTS fructose transporter subunit IIB	23	20915	6284	5069	9562	2125	2548	3945	19.983	14.5982	16.4623	12.2322	12.2749	12.1154	1.39377	0.09218	1.03536	0.478992
gene	460	lmo0428	1107	PTS fructose transporter subunit IIC	PTS fructose transporter subunit IIC	79	51946	13471	14331	24144	4363	5115	10259	12.4717	12.0159	12.1018	7.31193	7.17408	9.17271	1.54655	0.0200183	1.69857	0.629051
gene	461	lmo0429	2583	sugar hydrolase	sugar hydrolase	151	49010	11662	14126	23222	4903	5881	9564	5.64869	6.19653	6.08963	4.29892	4.31541	4.47386	1.37031	0.0605942	1.21757	0.4545
gene	462	lmo0430	876	LysR family transcriptional regulator	LysR family transcriptional regulator	71	30697	8008	8885	13804	3153	4462	7084	8.2493	8.28906	7.69866	5.87949	6.96336	7.04758	1.21853	0.237044	0.625171	0.285137
gene	463	lmo0431	570	acetyltransferase	acetyltransferase	36	19913	4901	6605	8407	2111	2703	4420	9.95711	12.1528	9.24713	7.76354	8.31939	8.67241	1.26668	0.228856	0.640438	0.34105
gene	464	lmo0432	747	oxidoreductase	oxidoreductase	51	7024	2025	1853	3146	1053	1085	1767	2.90406	2.40664	2.44263	2.73358	2.35726	2.44729	1.02855	0.895176	0.0480917	0.0406082
gene	465	lmo0433	2403	inlA	internalin A	228	31498	7292	9523	14683	3546	4835	7518	2.33918	2.76659	2.55005	2.0591	2.34968	2.3291	1.13623	0.479002	0.319663	0.184261
gene	466	lmo0434	1893	inlB	internalin B	165	62347	15682	17906	28759	6154	6648	12926	6.95134	7.18821	6.90174	4.93796	4.46432	5.5335	1.40878	0.0498485	1.30235	0.494451
gene	467	lmo0435	6042	peptidoglycan binding protein	peptidoglycan binding protein	597	300259	76345	90652	133262	36156	46181	76112	9.35314	10.0579	8.83895	8.01826	8.57111	9.00531	1.10375	0.525706	0.279257	0.142409
gene	468	lmo0436	486	hypothetical protein	hypothetical protein	44	6180	1477	1819	2884	838	1027	1778	2.45516	2.73833	2.59544	2.52154	2.58622	2.8543	0.978256	0.910775	0.0405888	-0.0317158
gene	469	lmo0437	846	hypothetical protein	hypothetical protein	48	345	71	112	162	32	46	50	0.108185	0.154555	0.133642	0.0882638	0.106185	0.0735781	1.47889	0.30637	0.513754	0.564512
gene	470	lmo0438	618	hypothetical protein	hypothetical protein	47	4635	1271	1404	1960	581	853	1018	1.97788	1.97868	1.6513	1.63664	2.01094	1.52992	1.08312	0.707756	0.150116	0.115194
gene	471	lmo0439	1269	hypothetical protein	hypothetical protein	80	14208	4083	2951	7174	1234	1350	2197	3.73285	2.44335	3.55091	2.0422	1.86978	1.93981	1.66224	0.0348265	1.45809	0.73313
gene	472	lmo0440	504	hypothetical protein	hypothetical protein	45	25183	6945	7723	10515	3377	4932	8006	11.2878	11.3679	9.25263	9.93557	12.1439	12.5667	0.920977	0.655174	0.183643	-0.118764
gene	473	lmo0441	2037	D-alanyl-D-alanine carboxypeptidase	D-alanyl-D-alanine carboxypeptidase	122	42056	10044	11417	20595	4524	5076	10425	6.02141	6.19867	6.68452	4.9095	4.61009	6.03582	1.21531	0.208782	0.680308	0.281321
gene	474	lmo0442	315	hypothetical protein	hypothetical protein	21	8209	2268	2214	3727	761	1111	1916	7.89905	6.98336	7.02763	4.79777	5.86196	6.4446	1.28096	0.177709	0.750292	0.35723
gene	475	lmo0443	930	psr	LytR family transcriptional regulator	65	48058	12207	13882	21969	4966	6741	10249	13.7356	14.1464	13.3834	10.115	11.491	11.1375	1.26026	0.179191	0.746683	0.333718
gene	476	lmo0444	2781	hypothetical protein	hypothetical protein	205	81804	19651	23538	38615	8853	11329	18661	7.01103	7.60539	7.45883	5.71756	6.1233	6.42985	1.20823	0.211968	0.673729	0.272898
gene	477	lmo0445	1488	transcripitonal regulator	transcripitonal regulator	130	18069	4829	4959	8281	1986	2406	4472	2.71685	2.52672	2.52237	2.0226	2.05069	2.42984	1.19418	0.299382	0.523775	0.256024
gene	478	lmo0446	990	penicillin acylase	penicillin acylase	73	2786	780	713	1293	245	408	550	0.781489	0.646953	0.701365	0.444342	0.619277	0.532181	1.33463	0.274805	0.560975	0.416443
gene	479	lmo0447	1389	glutamate decarboxylase	glutamate decarboxylase	100	20879	4849	6365	9665	2032	3052	4328	3.54653	4.21604	3.8271	2.69028	3.38168	3.05708	1.26954	0.220883	0.655837	0.344304
gene	480	lmo0448	1452	amino acid antiporter	amino acid antiporter	112	32898	7937	9700	15261	3629	4350	7804	5.1831	5.73667	5.39552	4.28986	4.30347	4.92174	1.20719	0.206353	0.68539	0.271655
gene	481	lmo0448a	156	hypothetical protein	hypothetical protein	12	1421	360	511	550	117	229	291	2.19418	2.82063	1.81489	1.29086	2.11447	1.7129	1.33439	0.207603	0.682765	0.416177
gene	482	lmo0449	726	hypothetical protein	hypothetical protein	54	12225	2904	3960	5361	1693	1909	3299	3.93327	4.85744	3.93116	4.15085	3.91706	4.31527	1.02735	0.895865	0.0477572	0.0389286
gene	483	lmo0450	666	hypothetical protein	hypothetical protein	51	690	174	264	252	196	108	178	0.249534	0.342878	0.195659	0.508815	0.23464	0.24653	0.796044	0.691716	0.160072	-0.329081
gene	484	lmo0451	756	hypothetical protein	hypothetical protein	49	3443	878	921	1644	426	497	685	1.31054	1.245	1.32854	1.15103	1.12385	0.987448	1.19058	0.475132	0.323185	0.251669
gene	485	lmo0452	2160	hypothetical protein	hypothetical protein	160	46218	10817	14410	20991	6330	8315	12134	4.94468	5.96554	5.19495	5.23791	5.75825	5.35678	0.984849	0.918569	0.0368884	-0.022025
gene	486	lmo0453	1149	hypothetical protein	hypothetical protein	76	53251	14033	14216	25002	6186	8145	13535	13.5048	12.39	13.0266	10.7763	11.8748	12.5795	1.10476	0.52671	0.278428	0.14373
gene	487	lmo0454	948	hypothetical protein	hypothetical protein	65	20250	5066	5477	9707	2566	3155	5748	5.70037	5.5813	5.91344	5.22658	5.37816	6.24631	1.02042	0.894784	0.0482818	0.0291604
gene	488	lmo0455	1596	hypothetical protein	hypothetical protein	110	56044	13510	16406	26128	5416	6566	11958	8.98285	9.87907	9.4055	6.51869	6.61388	7.67866	1.35828	0.0678468	1.16847	0.441778
gene	489	lmo0456	1284	permease	permease	93	16041	3946	4431	7664	1600	2009	3791	3.10331	3.15591	3.26318	2.27778	2.39356	2.87932	1.26113	0.232986	0.63267	0.334722
gene	490	lmo0457	1101	hypothetical protein	hypothetical protein	57	43032	10645	13000	19387	4758	6265	10481	13.6591	15.1069	13.468	11.0516	12.1785	12.9882	1.1661	0.316149	0.500108	0.221689
gene	491	lmo0458	1551	hydantoinase	hydantoinase	74	22806	6506	5818	10482	3219	3809	6435	6.43034	5.20772	5.60894	5.75922	5.70331	6.14238	0.97967	0.893684	0.0488162	-0.029632
gene	492	lmo0459	1539	transcriptional regulator	transcriptional regulator	150	52477	12924	15928	23625	4905	6560	11169	6.30169	7.03357	6.23662	4.32934	4.84574	5.25948	1.3559	0.0868039	1.06146	0.439255
gene	493	lmo0460	2070	membrane associated lipoprotein	membrane associated lipoprotein	172	84831	22849	24490	37492	8432	10744	19167	9.71606	9.43119	8.63135	6.49047	6.92126	7.87128	1.3052	0.120587	0.918698	0.384271
gene	494	lmo0461	474	hypothetical protein	hypothetical protein	41	7477	1751	2201	3525	725	838	1559	3.12359	3.55584	3.40442	2.34114	2.26469	2.68585	1.38293	0.0873346	1.05881	0.467723
gene	495	lmo0462	486	hypothetical protein	hypothetical protein	51	8612	1874	2149	4589	701	1046	1933	2.68751	2.79108	3.563	1.81979	2.27253	2.6772	1.33563	0.217914	0.661715	0.417523
gene	496	lmo0463	306	hypothetical protein	hypothetical protein	21	7960	2428	1739	3793	788	921	1744	8.45631	5.48512	7.15207	4.96799	4.85946	5.86607	1.34409	0.1857	0.731188	0.426629
gene	497	lmo0464	267	transposase	transposase	19	710	146	193	371	107	163	155	0.562018	0.672837	0.773195	0.745597	0.950565	0.576233	0.883671	0.713845	0.146396	-0.178419
gene	498	lmo0464a	165	hypothetical protein	hypothetical protein	14	220	102	48	70	15	12	14	0.532873	0.227101	0.197988	0.141853	0.0949732	0.070635	3.11572	0.0507349	1.29469	1.63957
gene	499	lmo0465	237	hypothetical protein	hypothetical protein	23	6169	1679	1677	2813	691	907	1600	5.33917	4.8296	4.84295	3.97763	4.36946	4.91374	1.13204	0.425153	0.371455	0.17892
gene	500	lmo0466	1731	hypothetical protein	hypothetical protein	183	60423	13169	20246	27008	6445	8791	13625	5.26324	7.32815	5.84399	4.66279	5.32274	5.25903	1.20931	0.277338	0.556991	0.274183
gene	501	lmo0467	324	hypothetical protein	hypothetical protein	30	1227	254	589	384	155	196	241	0.619247	1.30047	0.506849	0.684045	0.723907	0.567434	1.2284	0.734988	0.13372	0.296781
gene	502	lmo0468	306	hypothetical protein	hypothetical protein	27	8	0	3	5	1	0	5	0	0.00735976	0.00733288	0.00490355	0	0.0130806	0.81698	0.195999	0.707746	-0.291628
gene	503	lmo0469	873	hypothetical protein	hypothetical protein	105	36337	8764	11080	16493	3454	4378	7271	6.1047	6.98967	6.21983	4.35519	4.61992	4.8913	1.39288	0.0578175	1.23794	0.478067
gene	504	lmo0470	630	hypothetical protein	hypothetical protein	62	12962	3471	3731	5760	1340	1931	2849	4.09463	3.98602	3.67874	2.86146	3.45095	3.24579	1.23029	0.221123	0.655366	0.299003
gene	505	lmos18	189	rli28	-	17	3077	652	1361	1064	510	648	944	2.80511	5.30292	2.47834	3.97187	4.22351	3.92232	0.873629	0.443339	0.353264	-0.194908
gene	506	lmos19	194	rli29	-	24	16172	4028	4068	8076	1624	2134	3918	12.2752	11.2273	13.3246	8.95878	9.85215	11.5312	1.21373	0.222037	0.653575	0.279448
gene	507	lmo0471	1011	hypothetical protein	hypothetical protein	85	45738	9618	15072	21048	4444	7206	9317	8.27594	11.7451	9.80529	6.92196	9.39341	7.74243	1.23978	0.238472	0.622562	0.310083
gene	508	lmo0472	888	hypothetical protein	hypothetical protein	87	35835	8165	11294	16376	4438	6036	9363	6.86417	8.59874	7.45345	6.75371	7.68737	7.60179	1.03963	0.83482	0.0784073	0.0560659
gene	509	lmo0473	1023	hypothetical protein	hypothetical protein	69	79821	19069	24921	35831	8565	12383	18138	20.213	23.9234	20.5626	16.4343	19.885	18.5678	1.17876	0.312169	0.50561	0.237276
gene	510	lmo0474	348	hypothetical protein	hypothetical protein	34	1342	386	397	559	128	172	249	0.830347	0.773424	0.651031	0.498431	0.560528	0.517297	1.43048	0.219872	0.657831	0.516498
gene	511	lmo0475	243	hypothetical protein	hypothetical protein	30	7803	1385	3047	3371	866	1086	1785	3.3766	6.72755	4.44945	3.82182	4.01103	4.20278	1.20921	0.51898	0.284849	0.274063
gene	512	lmo0476	978	oxetanocin A resistance protein OxrB	oxetanocin A resistance protein OxrB	49	3283	706	932	1645	268	384	792	1.0538	1.25987	1.32935	0.724124	0.868326	1.14169	1.33242	0.252992	0.596894	0.414047
gene	513	lmos20	224	rliA	-	28	81397	25369	17564	38464	9009	9820	20040	66.2669	41.55	54.3957	42.5983	38.8599	50.5545	1.22877	0.357063	0.447255	0.29721
gene	514	lmo0477	378	secreted protein	secreted protein	34	5598	1539	1608	2451	491	628	1127	3.31063	3.13266	2.85452	1.91195	2.04658	2.34134	1.47587	0.0534347	1.27218	0.561569
gene	515	lmo0478	378	secreted protein	secreted protein	35	3061	907	961	1193	339	373	623	1.89535	1.8187	1.34971	1.28235	1.18083	1.2573	1.36105	0.227301	0.643399	0.444721
gene	516	lmo0479	360	secreted protein	secreted protein	37	7971	1596	3363	3012	1756	1843	2819	3.15488	6.02048	3.22346	6.28343	5.51914	5.38162	0.721524	0.163664	0.786047	-0.47088
gene	517	lmo0480	561	transcriptional regulator	transcriptional regulator	36	4596	1120	1275	2201	488	615	1023	2.27545	2.34592	2.42095	1.7947	1.89287	2.00721	1.23663	0.201589	0.695534	0.306412
gene	518	lmo0481	1701	hypothetical protein	hypothetical protein	109	18796	5069	5245	8482	2196	2942	5245	3.40132	3.18732	3.08134	2.66735	2.99064	3.3989	1.06769	0.711452	0.147854	0.0944963
gene	519	lmo0482	1104	ribosomal RNA large sub	ribosomal RNA large subunit methyltransferase N	65	12185	3061	3177	5947	1325	1492	3021	3.4443	3.2375	3.62287	2.69884	2.54333	3.2829	1.20875	0.251809	0.598928	0.273516
gene	520	lmo0483	480	hypothetical protein	hypothetical protein	20	4	1	3	0	8	1	0	0.00365697	0.00993567	0	0.0529583	0.0055401	0	0.232359	0.210368	0.677021	-2.10557
gene	521	lmo0484	366	heme-degrading monooxygen	heme-degrading monooxygenase IsdG	17	522	128	185	209	43	53	65	0.550697	0.720823	0.486817	0.334883	0.345442	0.270075	1.8501	0.116553	0.933478	0.887605
gene	522	lmo0485	576	hypothetical protein	hypothetical protein	32	21111	5711	6589	8811	2394	3902	5355	13.0531	13.6388	10.9029	9.90486	13.5109	11.8203	1.06694	0.721804	0.141581	0.0934792
gene	523	lmo0486	171	rpmF	50S ribosomal protein L32	12	3649	745	1290	1614	512	729	989	4.54074	7.12057	5.32587	5.64889	6.73123	5.8215	0.933279	0.686805	0.163167	-0.0996202
gene	524	lmo0487	729	hypothetical protein	hypothetical protein	50	5710	1232	1340	3138	436	637	1035	1.80215	1.77517	2.48514	1.15449	1.41162	1.46214	1.50499	0.105841	0.975346	0.589751
gene	525	lmo0488	894	LysR family transcriptional regulator	LysR family transcriptional regulator	66	7971	1068	3537	3366	1205	1694	1875	1.18353	3.54975	2.01948	2.41723	2.84392	2.00668	0.92913	0.652812	0.185212	-0.106048
gene	526	lmo0489	1995	NADH:flavin oxidoreductase	NADH:flavin oxidoreductase	123	8623	2776	2451	3396	914	1128	2565	1.65069	1.31991	1.09328	0.983819	1.01614	1.473	1.17015	0.570288	0.243906	0.226695
gene	527	lmo0490	876	aroE	shikimate 5-dehydrogenase	48	12730	3935	3361	5434	1216	1584	3327	5.99591	4.63803	4.48277	3.35403	3.65647	4.89589	1.26963	0.198096	0.703124	0.344409
gene	528	lmo0491	759	aroD	3-dehydroquinate dehydratase	39	352	54	102	196	21	28	80	0.10127	0.173237	0.199003	0.07129	0.0795502	0.144892	1.60114	0.27375	0.562645	0.679103
gene	529	lmo0492	909	LysR family transcriptional regulator	LysR family transcriptional regulator	82	22207	5721	6551	9935	2438	3662	5639	5.10281	5.29176	4.79758	3.93635	4.94826	4.85745	1.10552	0.535569	0.271184	0.144728
gene	530	lmo0493	1761	acylase	acylase	136	61690	14164	18249	29277	6884	9403	14974	7.61725	8.88804	8.52425	6.70156	7.66082	7.77712	1.13054	0.412659	0.384408	0.177009
gene	531	lmo0494	594	hypothetical protein	hypothetical protein	32	10085	2675	2762	4648	861	1345	2100	6.114	5.71715	5.75155	3.56227	4.65715	4.63542	1.36779	0.0904219	1.04373	0.451844
gene	532	lmo0495	960	hypothetical protein	hypothetical protein	61	15050	4043	3840	7167	1669	2029	3566	4.84758	4.16973	4.65239	3.62243	3.68553	4.12925	1.19519	0.22809	0.641894	0.257245
gene	533	lmo0496	225	hypothetical protein	hypothetical protein	14	5396	525	3058	1813	708	973	1253	2.74273	14.4682	5.12788	6.69544	7.70074	6.32183	1.07823	0.747405	0.126444	0.108669
gene	534	lmo0497	1509	sugar transferase	sugar transferase	130	26901	7368	6320	13213	2985	3134	6382	4.14532	3.22018	4.02464	3.04001	2.67118	3.46763	1.24091	0.215438	0.666678	0.311402
gene	535	lmo0498	450	5-phosphate isomerase	5-phosphate isomerase	22	6661	1899	1804	2958	574	837	1377	6.31326	5.4315	5.32407	3.45433	4.21552	4.42111	1.4117	0.0672584	1.17225	0.497437
gene	536	lmo0499	669	ribulose-5-phosphate 3 epimerase	ribulose-5-phosphate 3 epimerase	46	6475	1585	2007	2883	902	1319	1801	2.52013	2.88998	2.48173	2.59611	3.17713	2.76551	0.924239	0.702135	0.153579	-0.113662
gene	537	lmo0500	651	transaldolase	transaldolase	50	7695	1978	2381	3336	1106	1416	2526	2.89339	3.15425	2.64195	2.92859	3.13791	3.56848	0.901878	0.579673	0.236817	-0.148995
gene	538	lmo0501	2061	bglG	transcriptional antiterminator BglG	151	22698	5328	7094	10276	2091	2956	5032	2.58071	3.11186	2.69473	1.83337	2.16908	2.35388	1.31952	0.186202	0.730015	0.400013
gene	539	lmo0502	603	sugar-phosphate isomerase	sugar-phosphate isomerase	37	8236	1384	3259	3593	1131	1387	2107	2.73581	5.8343	3.84524	4.04702	4.15358	4.02238	1.01574	0.901487	0.0450407	0.02253
gene	540	lmo0503	468	PTS fructose transpor	PTS fructose transporter subunit IIA	33	6986	1682	2069	3235	816	1046	1829	3.72789	4.15291	3.88176	3.27379	3.51209	3.91489	1.09923	0.536522	0.270412	0.136488
gene	541	lmo0504	399	hypothetical protein	hypothetical protein	30	14357	3993	3313	7051	1224	1646	3108	9.73485	7.31486	9.30675	5.40175	6.07934	7.31778	1.40202	0.0870516	1.06022	0.487511
gene	542	lmo0505	651	ribulose-5-phosphate 3-epimerase	ribulose-5-phosphate 3-epimerase	38	33608	10639	7557	15412	3924	4696	7565	20.4771	13.1726	16.0599	13.6716	13.6928	14.0619	1.19995	0.356198	0.448309	0.262977
gene	543	lmo0506	1047	sorbitol dehydrogenase	sorbitol dehydrogenase	63	7832	1957	2253	3622	1118	1537	2178	2.27196	2.36879	2.27655	2.3495	2.70322	2.44195	0.922963	0.68327	0.165408	-0.115656
gene	544	lmo0507	294	PTS galactitol transp	PTS galactitol transporter subunit IIB	17	15409	4231	3989	7189	1567	2154	3551	18.2031	15.5425	16.7451	12.2038	14.0393	14.7544	1.23156	0.211567	0.674552	0.300484
gene	545	lmo0508	1272	PTS galactitol transporter subunit I	PTS galactitol transporter subunit IIC	106	14989	3224	5362	6403	2313	3503	5229	2.22454	3.35063	2.39192	2.88898	3.66169	3.48444	0.793922	0.228247	0.641594	-0.332931
gene	546	lmo0509	936	prs	phosphoribosyl pyrophosphate synthetase	52	12005	1838	5695	4472	1950	2720	3462	2.5852	7.25432	3.40539	4.96484	5.7958	4.70266	0.856538	0.406773	0.390648	-0.223411
gene	547	lmos21	360	rliB	-	42	115	14	56	45	19	22	30	0.0243798	0.0883171	0.042426	0.0598933	0.0580392	0.0504536	0.921233	0.690902	0.160583	-0.118361
gene	548	lmo0510	579	hypothetical protein	hypothetical protein	57	16155	4767	4405	6983	1936	2604	4519	6.11676	5.11891	4.85105	4.49681	5.06191	5.59999	1.06122	0.755294	0.121884	0.0857232
gene	549	lmo0511	681	hypothetical protein	hypothetical protein	40	9634	2874	2604	4156	1507	1433	2669	5.25506	4.31208	4.11419	4.98801	3.96948	4.71312	1.00078	0.999413	0.000254861	0.00113088
gene	550	lmo0512	360	hypothetical protein	hypothetical protein	21	647	94	206	347	79	76	221	0.327386	0.649761	0.654303	0.49806	0.400998	0.743349	0.993328	0.957702	0.0187694	-0.00965725
gene	551	lmo0513	459	hypothetical protein	hypothetical protein	26	4435	957	1268	2210	554	546	944	2.69209	3.23037	3.36579	2.82105	2.32684	2.56459	1.20431	0.301063	0.521343	0.268211
gene	552	lmo0514	1818	internalin	internalin	129	15010	3551	4605	6854	1738	2231	3647	2.01332	2.36454	2.10389	1.78375	1.91627	1.99694	1.13775	0.494538	0.305801	0.186187
gene	553	lmo0515	432	hypothetical protein	hypothetical protein	31	14594	4185	3751	6658	1547	2154	3931	9.87382	8.01478	8.50454	6.60698	7.69896	8.95697	1.13456	0.430099	0.366432	0.182131
gene	554	lmo0516	1431	encapsulation protein CapA	encapsulation protein CapA	107	21319	4784	6681	9854	2476	3143	5683	3.27008	4.13584	3.64668	3.06366	3.25468	3.75158	1.09759	0.605838	0.217643	0.134333
gene	555	lmo0517	816	phosphoglycerate mutase	phosphoglycerate mutase	59	25866	5330	9373	11163	2880	3967	5308	6.60734	10.5228	7.49199	6.46271	7.45003	6.35475	1.21486	0.329836	0.481702	0.28079
gene	556	lmos22	95	rli52	-	10	604	115	139	350	90	128	181	0.841103	0.920706	1.38591	1.19156	1.41827	1.27849	0.809533	0.362473	0.440725	-0.304839
gene	557	lmo0518	369	hypothetical protein	hypothetical protein	19	7395	1952	1942	3501	989	1274	2013	7.51411	6.7702	7.29637	6.89155	7.42957	7.48359	0.989726	0.947675	0.0233406	-0.0148991
gene	558	lmo0519	1416	multidrug resistance p	multidrug resistance protein	95	23449	5467	6850	11132	3023	4083	6093	4.20898	4.7761	4.64	4.21297	4.76216	4.5303	1.00886	0.956716	0.019217	0.0127243
gene	559	lmo0520	1005	transcriptional regulator	transcriptional regulator	58	10204	2221	3323	4660	1053	1271	1954	2.80073	3.79497	3.18146	2.40367	2.42809	2.37967	1.35579	0.133163	0.875617	0.439131
gene	560	lmo0521	1317	6-phospho-beta-glucosidase	6-phospho-beta-glucosidase	90	28516	6528	8366	13622	2936	4051	7161	5.30504	6.15717	5.99331	4.31904	4.98732	5.62019	1.16943	0.324556	0.48871	0.225802
gene	561	lmo0522	753	transcriptional regulator	transcriptional regulator	60	16906	4317	5057	7532	1922	2321	3606	5.26238	5.58274	4.97081	4.24108	4.28619	4.24516	1.23829	0.222236	0.653185	0.308346
gene	562	lmo0523	444	hypothetical protein	hypothetical protein	38	3	3	0	0	1	1	7	0.00577416	0	0	0.0034841	0.00291584	0.0130117	0.297459	0.194146	0.711872	-1.74924
gene	563	lmo0524	1662	sulfate transporter	sulfate transporter	118	29397	7564	9368	12465	3613	5053	7927	4.68836	5.25861	4.18291	4.05378	4.74477	4.74511	1.04328	0.823179	0.0845056	0.0611312
gene	564	lmo0525	1332	hypothetical protein	hypothetical protein	97	15858	3164	5044	7650	2429	3218	4524	2.3857	3.44437	3.1229	3.31535	3.67589	3.29436	0.870437	0.42389	0.372746	-0.200188
gene	565	lmo0526	741	transcriptional regulator	transcriptional regulator	43	16568	4306	5221	7041	1348	2257	3596	7.32414	8.0425	6.48387	4.15045	5.81582	5.90706	1.37656	0.112022	0.950698	0.461063
gene	566	lmo0527	1476	transmembrane protein	transmembrane protein	109	5872	1247	1875	2750	660	950	1391	0.836741	1.13941	0.999021	0.801662	0.965706	0.901406	1.11481	0.706483	0.150898	0.156797
gene	567	lmo0528	1497	hypothetical protein	hypothetical protein	105	4030	1071	1144	1815	396	571	877	0.746022	0.721677	0.684472	0.499321	0.602552	0.58997	1.27209	0.332998	0.477558	0.347196
gene	568	lmo0529	1251	glucosaminyltransferase	glucosaminyltransferase	97	25996	7622	5667	12707	2725	2708	5879	5.7471	3.86979	5.18728	3.71937	3.09332	4.28106	1.33446	0.217026	0.663489	0.416257
gene	569	lmo0530	2052	hypothetical protein	hypothetical protein	135	28447	7794	8663	11990	3561	4587	6969	4.22258	4.25051	3.51685	3.49231	3.76481	3.64633	1.09965	0.567067	0.246366	0.137039
gene	570	lmo0531	855	hypothetical protein	hypothetical protein	66	3921	1050	1042	1829	500	450	1141	1.16358	1.04575	1.09733	1.003	0.755469	1.22113	1.10977	0.69345	0.158985	0.150262
gene	571	lmo0532	831	hypothetical protein	hypothetical protein	50	4923	1319	1312	2292	629	681	881	1.92942	1.73808	1.81515	1.66554	1.50912	1.24459	1.24063	0.259368	0.586083	0.311071
gene	572	lmo0533	270	hypothetical protein	hypothetical protein	22	678	216	185	277	155	176	243	0.718096	0.557	0.498569	0.932788	0.886417	0.780195	0.682336	0.217607	0.662327	-0.551445
gene	573	lmo0534	1356	hypothetical protein	hypothetical protein	55	6912	1914	1849	3149	613	827	1431	2.54525	2.2268	2.26714	1.47561	1.66606	1.83779	1.41364	0.0938881	1.02739	0.499418
gene	574	lmo0535	969	LacI family transcriptional regulator	LacI family transcriptional regulator	64	6348	1573	1764	3011	785	1191	1638	1.79763	1.82568	1.86294	1.62392	2.06196	1.80781	0.998646	0.98655	0.00588094	-0.00195451
gene	575	lmo0536	1323	6-phospho-beta-glucosidase	6-phospho-beta-glucosidase	86	7086	2011	2250	2825	1484	2235	2860	1.71027	1.73297	1.30073	2.2846	2.87957	2.34902	0.631419	0.0518723	1.28506	-0.66333
gene	576	lmo0537	1272	allantoate amidohydrolase	allantoate amidohydrolase	69	6737	1795	1864	3078	846	1177	1884	1.90268	1.78938	1.7664	1.62329	1.89006	1.92864	1.00303	0.978979	0.00922678	0.00436047
gene	577	lmo0538	1182	N-acyl-L-amino acid amidohydrolase	N-acyl-L-amino acid amidohydrolase	46	644	384	95	165	56	44	105	0.610555	0.136795	0.142035	0.161177	0.105985	0.161232	2.07609	0.382593	0.417263	1.05387
gene	578	lmo0539	1017	tagatose 1,6-diphosphate aldolase	tagatose 1,6-diphosphate aldolase	75	38608	8980	11679	17949	4593	5355	9232	8.75722	10.3146	9.47649	8.10792	7.91127	8.6947	1.15515	0.327676	0.484555	0.208082
gene	579	lmo0540	1194	penicillin-binding protein	penicillin-binding protein	100	98145	24441	31216	42488	10507	14397	23036	17.876	20.6768	16.8242	13.9108	15.9522	16.2715	1.20034	0.257374	0.589435	0.263442
gene	580	lmo0541	921	ABC transporter substrate-binding protein	ABC transporter substrate-binding protein	61	13355	3938	3329	6088	1163	1568	2668	4.72169	3.61485	3.95197	2.5242	2.84816	3.08941	1.45224	0.0588047	1.23059	0.538277
gene	581	lmo0542	351	PTS sorbitol t	PTS sorbitol transporter subunit IIA	28	3374	912	859	1603	332	427	787	2.38225	2.03208	2.26696	1.56984	1.68973	1.98535	1.27386	0.196243	0.707207	0.349209
gene	582	lmo0543	987	PTS sorbitol transporter subunit IIBC	PTS sorbitol transporter subunit IIBC	64	7117	1430	2177	3510	838	1036	1701	1.63421	2.25312	2.17168	1.73356	1.79361	1.87735	1.1211	0.631756	0.199451	0.164918
gene	583	lmo0544	522	PTS sorbitol transporter subu	PTS sorbitol transporter subunit IIC	39	8916	2047	2801	4068	963	1203	2058	3.83888	4.75723	4.13033	3.26916	3.41782	3.72735	1.22201	0.191075	0.718796	0.28926
gene	584	lmo0545	381	hypothetical protein	hypothetical protein	28	1495	405	508	582	115	178	374	1.05791	1.20174	0.823064	0.543768	0.704385	0.943482	1.40658	0.195497	0.708861	0.492195
gene	585	lmo0546	1251	NAD(P)-dependent oxidoreductase	NAD(P)-dependent oxidoreductase	90	4310	1029	1378	1903	808	1175	1263	0.836227	1.01417	0.837269	1.18862	1.44658	0.991244	0.74113	0.217296	0.662948	-0.432201
gene	586	lmo0547	948	DeoR family transcriptional regulator	DeoR family transcriptional regulator	70	18513	4136	5968	8409	2571	3057	4297	4.32149	5.64725	4.7568	4.86271	4.83888	4.33598	1.04901	0.815748	0.0884439	0.0690272
gene	587	lmo0548	666	hypothetical protein	hypothetical protein	65	7679	1771	2605	3303	1228	1747	2562	1.99277	2.65461	2.01217	2.50126	2.97802	2.7841	0.805909	0.254546	0.594235	-0.31131
gene	588	lmo0549	2022	internalin	internalin	194	29926	8397	8783	12746	3855	5064	8277	3.16573	2.9988	2.6016	2.63085	2.89228	3.01364	1.02687	0.899954	0.0457797	0.0382496
gene	589	lmo0550	297	pepdidoglycan-bound protein	pepdidoglycan-bound protein	12	1072	416	219	437	98	129	227	2.5355	1.20884	1.44201	1.08123	1.19112	1.33618	1.43725	0.236318	0.626504	0.523307
gene	590	lmo0551	843	hypothetical protein	hypothetical protein	57	15595	4253	4347	6995	1790	2091	4205	5.45722	5.05151	4.85939	4.15769	4.06469	5.21088	1.14403	0.397995	0.400122	0.194131
gene	591	lmo0552	1032	hypothetical protein	hypothetical protein	76	11599	2563	3759	5277	1122	1347	2594	2.46653	3.27616	2.74943	1.95458	1.96382	2.41088	1.34172	0.180255	0.744114	0.424081
gene	592	lmo0553	636	hypothetical protein	hypothetical protein	49	3544	874	1120	1550	455	545	947	1.30457	1.51401	1.25258	1.22939	1.23239	1.36513	1.06382	0.798122	0.0979308	0.0892573
gene	593	lmo0554	1182	NADH-dependent butanol dehydrogenase	NADH-dependent butanol dehydrogenase	89	33192	7478	10268	15446	3398	4325	7557	6.14535	7.64191	6.87218	5.05484	5.38448	5.99762	1.25689	0.2215	0.654627	0.329859
gene	594	lmo0555	1479	di-tripeptide transporter	di-tripeptide transporter	112	29220	7647	7886	13687	2953	3539	6126	4.99372	4.66385	4.83903	3.49076	3.50115	3.86348	1.33543	0.095082	1.0219	0.417305
gene	595	lmo0556	708	phosphoglycerate mutase	phosphoglycerate mutase	48	9199	2210	2798	4191	982	1190	2079	3.36746	3.86111	3.45736	2.7086	2.74697	3.05938	1.25496	0.234679	0.629525	0.327644
gene	596	lmo0557	696	phosphoglycerate mutase	phosphoglycerate mutase	41	13035	3584	3445	6006	1281	1541	2945	6.39345	5.56559	5.80056	4.13656	4.16454	5.07366	1.32785	0.114	0.943093	0.409087
gene	597	lmo0558	1041	hypothetical protein	hypothetical protein	73	108	13	23	72	26	42	8	0.0130248	0.0208695	0.0390551	0.0471547	0.0637491	0.00774082	0.614856	0.647686	0.188635	-0.701678
gene	598	lmos23	115	rli31	-	13	4583	1443	1173	1967	373	497	1035	8.11847	5.97669	5.99142	3.79874	4.23605	5.62363	1.47064	0.0831662	1.08005	0.556441
gene	599	lmo0559	906	hypothetical protein	hypothetical protein	80	2051	251	958	842	248	309	334	0.229475	0.793198	0.416764	0.410427	0.427973	0.294901	1.27013	0.79374	0.100322	0.344974
gene	600	lmo0560	1377	glutamate dehydrogenase	glutamate dehydrogenase	81	27453	7828	7222	12403	3398	3736	6958	7.06833	5.9058	6.06332	5.55408	5.11057	6.06763	1.13777	0.421435	0.37527	0.186205
gene	601	lmos24	147	rli32	-	13	3376	578	1137	1661	326	384	755	3.25189	5.79326	5.05935	3.32008	3.27292	4.10226	1.31876	0.223138	0.651426	0.399184
gene	602	lmo0561	312	hisE	phosphoribosyl-ATP pyrophosphatase	22	4224	938	1509	1777	552	631	789	3.1184	4.54331	3.1984	3.32193	3.178	2.53323	1.20225	0.376029	0.424778	0.265736
gene	603	lmo0562	318	hisI	phosphoribosyl-AMP cyclohydrolase	19	7406	2110	1805	3491	700	813	1384	8.12232	6.29259	7.27553	4.87774	4.74116	5.1452	1.46913	0.037217	1.42926	0.554966
gene	604	lmo0563	756	hisF	imidazole glycerol phosphate synthase subunit HisF	27	11354	3555	2896	4903	1077	1445	2393	9.63002	7.10462	7.19062	5.28112	5.92996	6.26035	1.36939	0.110838	0.955313	0.453537
gene	605	lmo0564	723	hisA	1-(5-phosphoribosyl)-5-[(5-phosphoribosylamino)methylideneamino] imidazole-4-carboxamide isomerase	43	5559	1214	1718	2627	537	804	1106	2.06491	2.64643	2.41914	1.65341	2.07174	1.8168	1.28664	0.227153	0.643681	0.363606
gene	606	lmo0565	627	hisH	imidazole glycerol phosphate synthase subunit HisH	40	3221	773	1016	1432	583	596	979	1.41342	1.68244	1.41759	1.92967	1.65095	1.72879	0.850085	0.406688	0.390739	-0.23432
gene	607	lmo0566	585	hisB	imidazoleglycerol-phosphate dehydratase	37	11598	2841	3222	5535	1202	1418	2326	5.61592	5.76806	5.92358	4.30107	4.24641	4.44046	1.33259	0.090528	1.04322	0.414229
gene	608	lmo0567	1284	hisD	histidinol dehydrogenase	70	15541	4228	4268	7045	1980	2697	3441	4.41762	4.03861	3.98521	3.74491	4.26905	3.47221	1.08317	0.611412	0.213666	0.115257
gene	609	lmo0568	642	hisG	ATP phosphoribosyltransferase	37	8287	1928	2387	3972	927	1660	2229	3.81115	4.27323	4.25085	3.31705	4.97112	4.25528	0.983401	0.979988	0.00877932	-0.0241483
gene	610	lmo0569	1182	hisZ	ATP phosphoribosyltransferase	66	1247	244	391	612	220	357	429	0.270394	0.392409	0.367177	0.441319	0.599338	0.459127	0.686752	0.233086	0.632483	-0.542139
gene	611	lmo0570	828	hisJ	histidinol-phosphatase	56	2086	558	573	955	314	468	723	0.728782	0.677755	0.67528	0.742362	0.925989	0.911948	0.806812	0.376655	0.424057	-0.309695
gene	612	lmo0571	297	adaB	methyltransferase	16	0	0	0	0	0	0	0	0	0	0	0	0	0	#DIV/0!	0.192429	0.71573	0
gene	613	lmo0572	1032	hypothetical protein	hypothetical protein	65	992	276	283	433	169	161	346	0.310561	0.288389	0.263781	0.344229	0.274448	0.375995	0.867352	0.732076	0.135444	-0.205311
gene	614	lmo0573	1296	hypothetical protein	hypothetical protein	78	44647	13000	11439	20208	4696	6299	9685	12.1899	9.71403	10.2588	7.9709	8.94798	8.77051	1.25199	0.234619	0.629637	0.324218
gene	615	lmos25	103	Purine	-	15	126	18	55	53	19	13	11	0.0877673	0.242872	0.139911	0.167701	0.0960285	0.051799	1.49131	0.421776	0.374918	0.576579
gene	616	lmo0574	1395	beta-glucosidase	beta-glucosidase	88	9404	2357	2854	4193	864	985	2018	1.95897	2.14821	1.88673	1.29989	1.24023	1.61979	1.44088	0.103849	0.983598	0.52695
gene	617	lmo0575	729	GntR family transcriptional regulator	GntR family transcriptional regulator	53	19420	4915	6069	8436	2336	3524	4556	6.78264	7.58486	6.30274	5.83541	7.36729	6.07194	1.07241	0.684368	0.16471	0.100851
gene	618	lmo0576	1464	hypothetical protein	hypothetical protein	134	47635	11683	13546	22406	6521	8768	12930	6.37677	6.69595	6.62107	6.44293	7.25009	6.81575	0.960262	0.811225	0.0908585	-0.0585004
gene	619	lmo0577	459	hypothetical protein	hypothetical protein	29	1908	584	473	851	248	303	448	1.47288	1.08036	1.16198	1.13221	1.15769	1.09119	1.09882	0.759049	0.11973	0.135959
gene	620	lmo0578	753	hypothetical protein	hypothetical protein	52	6198	1247	2217	2734	1011	1031	1501	1.75394	2.82402	2.08192	2.57408	2.19686	2.03891	0.977978	0.879951	0.0555416	-0.0321265
gene	621	lmo0579	210	hypothetical protein	hypothetical protein	16	4135	1061	1116	1958	452	687	953	4.85006	4.62009	4.84575	3.74018	4.75756	4.2072	1.1268	0.430686	0.365839	0.172228
gene	622	lmo0580	657	hypothetical protein	hypothetical protein	48	46160	12437	11296	22427	4160	5671	9751	18.9507	15.588	18.5011	11.4743	13.0908	14.3492	1.36299	0.103759	0.983974	0.446775
gene	623	lmo0581	1185	hypothetical protein	hypothetical protein	82	17226	4431	4975	7820	1941	2711	4177	3.9522	4.0187	3.77626	3.1339	3.66322	3.59808	1.13006	0.401154	0.396689	0.176393
gene	624	lmo0582	1449	iap	invasion associated secreted endopeptidase	120	79050	21750	23283	34017	7990	11089	15394	13.2565	12.8518	11.2249	8.81535	10.239	9.06129	1.32784	0.120121	0.920382	0.409085
gene	625	lmo0583	2331	azi, div	preprotein translocase subunit SecA	152	26265	7208	8247	10810	3831	4935	7171	3.46835	3.59384	2.81612	3.3369	3.59742	3.33239	0.962168	0.813494	0.0896459	-0.0556391
gene	626	lmo0584	1173	hypothetical protein	hypothetical protein	122	32284	7462	10571	14251	3047	4482	6383	4.47349	5.73934	4.62545	3.30664	4.07061	3.6956	1.34006	0.133086	0.875868	0.422298
gene	627	lmo0585	714	secreted protein	secreted protein	33	1459	291	443	725	142	129	337	0.644956	0.889193	0.869947	0.569703	0.433135	0.721333	1.39435	0.228194	0.641696	0.479591
gene	628	lmo0586	1026	hypothetical protein	hypothetical protein	65	25864	7204	6875	11785	2308	3189	5328	8.10609	7.00592	7.17934	4.70107	5.43612	5.7899	1.39959	0.0565681	1.24743	0.485003
gene	629	lmo0587	2466	secreted protein	secreted protein	171	69103	16555	19823	32725	6882	9448	16029	7.08083	7.67855	7.57796	5.32835	6.12198	6.6211	1.23606	0.222921	0.651848	0.305747
gene	630	lmo0588	1404	DNA photolyase	DNA photolyase	86	5151	1220	1715	2216	719	812	1319	1.03756	1.32091	1.02033	1.10689	1.04618	1.08334	1.04399	0.900901	0.0453229	0.0621126
gene	631	lmo0589	414	hypothetical protein	hypothetical protein	34	5538	1149	1803	2586	516	740	1165	2.47168	3.51255	3.01174	2.0093	2.41157	2.42029	1.31498	0.229313	0.639572	0.395039
gene	632	lmo0590	1767	hypothetical protein	hypothetical protein	112	16070	4140	4418	7512	1412	1755	3451	2.70354	2.61285	2.65587	1.66913	1.73623	2.17644	1.42826	0.0872213	1.05938	0.514257
gene	633	lmo0591	771	hypothetical protein	hypothetical protein	69	22884	5679	7165	10040	2632	3275	5525	6.01969	6.87817	5.76173	5.05023	5.25908	5.65592	1.16876	0.31228	0.505456	0.224985
gene	634	lmo0592	543	hypothetical protein	hypothetical protein	37	5621	1327	1505	2789	573	714	1025	2.62313	2.69427	2.9848	2.05035	2.13818	1.95678	1.35098	0.126677	0.897302	0.434009
gene	635	lmo0593	801	formate transporter	formate transporter	66	6273	1162	2436	2675	1293	1417	2393	1.2877	2.44478	1.6049	2.59375	2.37889	2.56105	0.708467	0.174362	0.758547	-0.497227
gene	636	lmo0594	1107	metX	homoserine O-acetyltransferase	64	12426	3354	3432	5640	1398	1454	3316	3.83296	3.552	3.48954	2.89202	2.51728	3.65978	1.19907	0.273646	0.562811	0.261921
gene	637	lmo0595	1278	O-acetylhomoserine sulfhydrylase	O-acetylhomoserine sulfhydrylase	90	2953	538	1059	1356	337	452	847	0.437211	0.779398	0.596603	0.495749	0.556473	0.664754	1.05605	0.91985	0.036283	0.0786792
gene	638	lmos26	101	SAM	-	7	1907	333	549	1025	338	290	423	3.47934	5.19494	5.79822	6.39282	4.59037	4.26837	0.948919	0.811087	0.0909328	-0.0756435
gene	639	lmo0596	528	hypothetical protein	hypothetical protein	44	27279	8535	6468	12276	2362	3096	5438	14.1874	9.73696	11.0477	7.10725	7.79644	8.72984	1.47976	0.0616568	1.21002	0.565368
gene	640	lmo0597	702	Crp/Fnr family transcriptional regulator	Crp/Fnr family transcriptional regulator	58	12249	3329	3365	5555	1180	1602	2491	4.19795	3.84294	3.79249	2.69357	3.06043	3.03365	1.34659	0.098669	1.00582	0.429312
gene	641	lmo0597a	549	hypothetical protein	hypothetical protein	41	11552	3442	3121	4989	1493	1592	3399	6.14014	5.04215	4.81835	4.82114	4.30236	5.85581	1.06818	0.72325	0.140712	0.0951576
gene	642	lmo0599	333	hypothetical protein	hypothetical protein	32	410	61	173	176	55	69	121	0.139422	0.358098	0.217787	0.227555	0.238917	0.267089	0.975116	0.839535	0.075961	-0.0363542
gene	643	lmo0600	591	hypothetical protein	hypothetical protein	41	1986	462	507	1017	248	299	656	0.824156	0.819087	0.982213	0.800833	0.808044	1.13016	0.958532	0.908983	0.0414444	-0.0611008
gene	644	lmo0601	1101	cell surface protein	cell surface protein	83	16299	3883	4536	7880	1995	2077	4543	3.42169	3.61994	3.75938	3.18228	2.77272	3.8662	1.09976	0.567461	0.246064	0.137194
gene	645	lmo0602	501	transcripitonal regulator	transcripitonal regulator	28	8831	1872	3880	3079	1316	1146	2378	4.88989	9.17867	4.35432	6.2226	4.53497	5.99893	1.09945	0.870268	0.0603471	0.136778
gene	646	lmo0603	387	hypothetical protein	hypothetical protein	32	1021	255	407	359	129	156	281	0.582829	0.842462	0.444235	0.53372	0.54016	0.620263	1.10352	0.851727	0.0696998	0.142117
gene	647	lmo0604	345	hypothetical protein	hypothetical protein	36	5037	1037	1868	2132	724	737	1332	2.10682	3.43701	2.34506	2.66263	2.26836	2.61349	1.04565	0.917946	0.0371828	0.0643987
gene	648	lmo0605	1341	hypothetical protein	hypothetical protein	98	45896	12456	12640	20800	4372	6424	10627	9.29616	8.54333	8.40438	5.90647	7.26319	7.65957	1.25995	0.186432	0.729479	0.333371
gene	649	lmo0606	462	MarR family transcriptional regulator	MarR family transcriptional regulator	24	663	167	124	372	87	108	204	0.508928	0.342229	0.613762	0.479935	0.498609	0.600397	0.927786	0.788217	0.103354	-0.108136
gene	650	lmo0607	1713	ABC transporter ATP-binding protein	ABC transporter ATP-binding protein	113	12306	2676	3833	5797	1653	2176	2946	1.73204	2.24681	2.03139	1.93673	2.13368	1.84151	1.01663	0.952329	0.0212128	0.0237987
gene	651	lmo0608	1818	ABC transporter ATP-binding protein	ABC transporter ATP-binding protein	130	44479	11254	13370	19855	5101	6938	10821	6.33162	6.81231	6.04777	5.19501	5.91342	5.87955	1.12972	0.422966	0.373695	0.175968
gene	652	lmo0609	300	phage shock protein E	phage shock protein E	25	1809	507	443	859	203	168	410	1.48327	1.17373	1.36057	1.07505	0.74459	1.15841	1.34906	0.250439	0.601298	0.431953
gene	653	lmo0610	1770	internalin	internalin	154	3492	789	901	1802	284	433	861	0.374721	0.387534	0.463343	0.244158	0.311541	0.394914	1.28927	0.439738	0.356806	0.366555
gene	654	lmo0611	627	acpD	azoreductase	48	17075	4399	5071	7605	2031	2383	4276	6.70292	6.99775	6.27374	5.602	5.50086	6.2924	1.14827	0.346625	0.46014	0.199459
gene	655	lmo0612	456	MarR family transcriptional evidence	MarR family transcriptional evidence	29	3911	1119	1166	1626	424	731	1028	2.82217	2.66322	2.22019	1.93572	2.79298	2.50389	1.0654	0.755522	0.121753	0.0913933
gene	656	lmo0613	942	oxidoreductase	oxidoreductase	51	2621	535	990	1096	379	535	783	0.767246	1.28579	0.850959	0.983882	1.16234	1.08445	0.898884	0.683422	0.165311	-0.153794
gene	657	lmo0614	534	hypothetical protein	hypothetical protein	52	20076	5776	5354	8946	2251	3113	5912	8.1241	6.81995	6.8123	5.73121	6.63321	8.03065	1.06675	0.705961	0.151219	0.093216
gene	658	lmo0615	243	hypothetical protein	hypothetical protein	26	2822	738	806	1278	495	656	1083	2.07603	2.05337	1.94637	2.52061	2.79562	2.94222	0.735704	0.142901	0.844965	-0.442802
gene	659	lmo0616	1752	glycerophosphoryl dieste	glycerophosphoryl diester phosphodiesterase	158	28631	7762	8030	12839	4115	5690	8891	3.59309	3.36639	3.21768	3.44816	3.99028	3.97478	0.891699	0.487986	0.311592	-0.165371
gene	660	lmo0617	495	hypothetical protein	hypothetical protein	42	4729	1248	1256	2225	512	621	1138	2.17328	1.98083	2.09773	1.61397	1.63829	1.91387	1.21016	0.28623	0.543284	0.275198
gene	661	lmo0618	1143	protein kinase	protein kinase	87	19827	5159	5693	8975	2533	3286	5666	4.33708	4.33439	4.08492	3.85469	4.18501	4.6002	1.00922	0.944342	0.0248706	0.0132346
gene	662	lmo0619	456	hypothetical protein	hypothetical protein	39	8331	2211	2357	3763	1272	2162	2894	4.14644	4.00314	3.82066	4.31814	6.14241	5.24148	0.762337	0.174232	0.758871	-0.391499
gene	663	lmo0620	393	hypothetical protein	hypothetical protein	31	7207	1753	2239	3215	1137	1209	2111	4.13591	4.78408	4.10665	4.85593	4.32128	4.81001	0.931324	0.661384	0.179547	-0.102645
gene	664	lmo0621	741	hypothetical protein	hypothetical protein	63	1619	343	419	857	248	298	609	0.398203	0.440534	0.538653	0.521177	0.524111	0.682805	0.797058	0.443127	0.353472	-0.327244
gene	665	lmo0622	279	hypothetical protein	hypothetical protein	29	177	40	66	71	27	19	53	0.100882	0.150748	0.0969458	0.123265	0.0725945	0.129092	1.0727	0.859363	0.0658234	0.10125
gene	666	lmo0623	267	hypothetical protein	hypothetical protein	14	0	0	0	0	0	0	0	0	0	0	0	0	0	#DIV/0!	0.192312	0.715994	0
gene	667	lmo0624	444	hypothetical protein	hypothetical protein	38	18053	4980	5303	7770	2507	3603	6332	9.58511	9.24366	8.09666	8.73464	10.5058	11.77	0.86827	0.413048	0.383999	-0.203785
gene	668	lmo0625	702	hypothetical protein	hypothetical protein	45	5906	1229	2197	2480	612	890	1824	1.99752	3.23388	2.18227	1.80058	2.19142	2.86307	1.08149	0.783121	0.106171	0.113014
gene	669	lmo0626	1680	hypothetical protein	hypothetical protein	137	7932	1969	2713	3250	1018	1189	2004	1.05118	1.3117	0.939358	0.983787	0.961633	1.03323	1.10864	0.759236	0.119623	0.148786
gene	670	lmo0627	4749	pepdidoglycan bound protein	pepdidoglycan bound protein	368	99899	25011	28566	46322	10855	12850	25466	4.97089	5.14171	4.98434	3.90532	3.86904	4.88802	1.19227	0.253249	0.596453	0.253709
gene	671	lmo0628	276	hypothetical protein	hypothetical protein	19	3122	667	874	1581	325	538	604	2.56758	3.04694	3.29493	2.26466	3.13745	2.24545	1.16501	0.422862	0.373801	0.220337
gene	672	lmo0629	528	hypothetical protein	hypothetical protein	51	5865	1484	1870	2511	674	717	1456	2.12821	2.42872	1.9496	1.7497	1.55775	2.01656	1.22211	0.293894	0.53181	0.289376
gene	673	lmo0630	2031	BglG	transcriptional antiterminator BglG	172	15766	3210	4903	7653	1790	2466	3954	1.36498	1.88816	1.76186	1.37784	1.58859	1.62378	1.09254	0.71704	0.144456	0.127691
gene	674	lmo0631	453	PTS fructose transporte	PTS fructose transporter subunit IIA	36	2499	495	809	1195	452	583	808	1.00567	1.48851	1.31442	1.6623	1.79438	1.58536	0.755368	0.200358	0.698192	-0.404749
gene	675	lmo0632	1062	PTS fructose transporter subunit	PTS fructose transporter subunit IIC	71	21335	5024	6017	10294	2260	2984	4566	5.17538	5.61342	5.74109	4.21429	4.65681	4.54253	1.23232	0.228391	0.64132	0.301379
gene	676	lmo0633	309	PTS fructose transpo	PTS fructose transporter subunit IIB	18	16990	5049	4128	7813	1716	2165	4115	20.5156	15.1905	17.1875	12.6217	13.327	16.1479	1.25648	0.191424	0.718003	0.329388
gene	677	lmo0634	1269	tagatose 6-phosphate kinase	tagatose 6-phosphate kinase	90	18144	4702	5087	8355	2101	2883	4719	3.82113	3.74391	3.67597	3.09071	3.54936	3.70363	1.08675	0.594223	0.226051	0.12002
gene	678	lmo0635	705	hypothetical protein	hypothetical protein	50	9751	1922	3442	4387	1133	1473	2737	2.81148	4.55981	3.47429	3.00009	3.26423	3.86656	1.07055	0.810859	0.0910545	0.0983483
gene	679	lmo0636	417	hypothetical protein	hypothetical protein	29	16498	3608	5201	7689	1321	1877	3000	9.09955	11.8794	10.4988	6.03086	7.17157	7.30707	1.53479	0.0280921	1.55142	0.618042
gene	680	lmo0637	594	hypothetical protein	hypothetical protein	29	7838	2189	2185	3464	994	1094	1901	5.52076	4.99068	4.72986	4.53798	4.17991	4.63024	1.14183	0.39342	0.405143	0.191348
gene	681	lmot11	90	tRNA-Ser	Ser tRNA	3	0	0	0	0	0	0	0	0	0	0	0	0	0	#DIV/0!	0.219158	0.659242	0
gene	682	lmo0638	630	hypothetical protein	hypothetical protein	59	5648	1211	1909	2528	1055	1230	1651	1.50122	2.14319	1.69666	2.36742	2.30994	1.97658	0.802691	0.259257	0.58627	-0.317083
gene	683	lmo0639	534	transcripitonal regulator	transcripitonal regulator	45	31086	6497	8050	16539	2447	2960	6949	10.5597	11.8492	14.5534	7.19939	7.28831	10.9076	1.45548	0.0977788	1.00976	0.541494
gene	684	lmo0640	918	oxidoreductase	oxidoreductase	54	2005	405	695	905	270	331	586	0.548545	0.852505	0.663626	0.661979	0.679176	0.76652	0.979599	0.903055	0.0442857	-0.0297365
gene	685	lmo0641	1881	heavy metal-transporting ATPase	heavy metal-transporting ATPase	121	9	3	2	4	0	0	2	0.00181337	0.00109484	0.00130901	0	0	0.00116752	3.61212	0.241693	0.616737	1.85285
gene	686	lmo0642	729	hypothetical protein	hypothetical protein	58	11066	2984	2909	5173	1105	1769	2975	3.76289	3.32217	3.53169	2.52237	3.37946	3.62309	1.11463	0.530807	0.275064	0.156565
gene	687	lmo0643	651	transaldolase	transaldolase	46	6	0	1	5	2	2	4	0	0.00143995	0.00430408	0.00575634	0.00481748	0.00614217	0.343625	0.212484	0.672674	-1.54109
gene	688	lmo0644	1821	hypothetical protein	hypothetical protein	149	12473	3486	3969	5018	1675	2511	3579	1.71117	1.76442	1.33356	1.48834	1.86728	1.69666	0.951876	0.818115	0.0871858	-0.0711542
gene	689	lmo0645	1392	amino acid transporter	amino acid transporter	112	51044	12177	14444	24423	5614	6921	10427	7.95195	8.54231	8.63474	6.63634	6.84697	6.57599	1.25274	0.166024	0.779829	0.325082
gene	690	lmo0646	840	hypothetical protein	hypothetical protein	53	21579	5902	5785	9892	1968	2747	4706	8.14469	7.22992	7.39055	4.91613	5.74289	6.27185	1.34459	0.0936339	1.02857	0.427171
gene	691	lmo0647	285	hypothetical protein	hypothetical protein	22	10581	2448	3611	4522	1824	2761	3132	8.13842	10.872	8.1391	10.9768	13.9057	10.0559	0.777071	0.239283	0.621088	-0.363882
gene	692	lmo0648	951	hypothetical protein	hypothetical protein	79	119340	29982	30307	59051	11902	14425	28258	27.7578	25.411	29.5984	19.9465	20.2319	25.2659	1.2647	0.241381	0.617297	0.338793
gene	693	lmo0649	642	transcriptional regulator	transcriptional regulator	57	8827	2215	2807	3805	990	1103	2406	2.84217	3.26192	2.64331	2.29951	2.14412	2.98154	1.17808	0.368455	0.433615	0.236432
gene	694	lmo0650	2691	hypothetical protein	hypothetical protein	177	52851	12478	15400	24973	6394	7059	12614	5.15612	5.76306	5.58684	4.7827	4.41894	5.03384	1.1595	0.312682	0.504897	0.213501
gene	695	lmo0651	648	transcriptional regulator	transcriptional regulator	40	13621	3224	6182	4215	3093	3361	3126	5.89503	10.2371	4.17259	10.2375	9.31014	5.52012	0.809992	0.431177	0.365345	-0.304021
gene	696	lmo0652	537	hypothetical protein	hypothetical protein	29	1632	337	641	654	200	325	319	0.84993	1.46408	0.892993	0.913074	1.24175	0.776985	1.09387	0.824706	0.0837009	0.129438
gene	697	lmo0653	921	hypothetical protein	hypothetical protein	70	17421	3603	6741	7077	2505	3161	3651	3.76459	6.3787	4.00331	4.73788	5.0035	3.68412	1.05371	0.894848	0.0482508	0.0754799
gene	698	lmo0654	210	hypothetical protein	hypothetical protein	10	2989	617	823	1549	271	259	605	4.5127	5.45137	6.13366	3.58793	2.86977	4.27342	1.5001	0.0618717	1.20851	0.585058
gene	699	lmo0655	708	phosphoprotein phosphatase	phosphoprotein phosphatase	40	3873	748	1258	1867	413	450	630	1.36771	2.08318	1.84822	1.36699	1.24652	1.1125	1.42219	0.189714	0.7219	0.508116
gene	700	lmo0656	564	hypothetical protein	hypothetical protein	47	2298	569	675	1054	257	262	544	0.885453	0.951288	0.887996	0.723951	0.617663	0.817562	1.26193	0.304294	0.516707	0.335636
gene	701	lmo0657	417	hypothetical protein	hypothetical protein	33	1479	341	471	667	153	245	409	0.755774	0.945394	0.800351	0.613835	0.822621	0.875446	1.08202	0.762565	0.117723	0.113724
gene	702	lmo0658	636	hypothetical protein	hypothetical protein	51	8545	1846	2230	4469	903	1361	1833	2.64736	2.89628	3.46983	2.34418	2.95689	2.5387	1.14971	0.466722	0.330942	0.20127
gene	703	lmo0659	897	transcriptional regulator	transcriptional regulator	80	18265	5077	4907	8281	2149	2933	4927	4.64161	4.06286	4.09884	3.55648	4.06228	4.35023	1.06971	0.686865	0.163129	0.0972153
gene	704	lmo0660	285	transposase	transposase	19	2538	752	566	1220	305	356	761	2.89478	1.97319	2.54258	2.1253	2.07608	2.82912	1.05406	0.830009	0.080917	0.0759537
gene	705	lmo0661	309	hypothetical protein	hypothetical protein	19	7204	1873	1821	3510	759	793	1380	7.21	6.34837	7.31513	5.28886	4.62453	5.13033	1.38752	0.0600592	1.22142	0.472511
gene	706	lmo0662	816	thiD	phosphomethylpyrimidine kinase	46	16357	2601	6043	7713	1766	2110	3514	4.13555	8.70163	6.63948	5.08285	5.08244	5.3959	1.25162	0.446044	0.350622	0.323795
gene	707	lmo0663	867	hypothetical protein	hypothetical protein	60	263221	67448	65209	130564	24333	28302	56618	82.2184	71.9884	86.1669	53.6931	52.2653	66.6535	1.39257	0.118584	0.925975	0.477747
gene	708	lmo0664	564	acetyl transferase	acetyl transferase	34	20398	5397	5475	9526	2456	3018	5584	11.6098	10.6662	11.0943	9.56365	9.83531	11.6008	1.07647	0.647918	0.18848	0.106312
gene	709	lmo0665	264	hypothetical protein	hypothetical protein	10	3896	1186	786	1924	365	313	779	8.67433	5.20629	7.61857	4.83245	3.4681	5.50247	1.55757	0.0905627	1.04305	0.639299
gene	710	lmo0666	378	hypothetical protein	hypothetical protein	26	2082	645	503	934	244	337	535	1.81442	1.28145	1.42247	1.24248	1.43617	1.45345	1.09347	0.729836	0.136774	0.128916
gene	711	lmo0667	936	ABC transporter ATP-binding protein	ABC transporter ATP-binding protein	63	10425	2532	3132	4761	1224	1301	2680	2.93951	3.29297	2.99244	2.57226	2.28815	3.00479	1.17288	0.363713	0.439241	0.230052
gene	712	lmo0668	771	ABC transporter permease	ABC transporter permease	65	25708	6276	7980	11452	3209	4517	7174	7.06189	8.13197	6.97648	6.53628	7.69989	7.79593	1.00627	0.965473	0.0152599	0.00902386
gene	713	lmo0669	885	oxidoreductase	oxidoreductase	68	7646	1700	2788	3158	936	1526	1797	1.82848	2.71575	1.83896	1.82239	2.48653	1.86663	1.03362	0.91825	0.0370389	0.0477104
gene	714	lmo0670	177	hypothetical protein	hypothetical protein	10	0	0	0	0	0	0	0	0	0	0	0	0	0	#DIV/0!	0.191206	0.718499	0
gene	715	lmo0671	609	hypothetical protein	hypothetical protein	51	13124	3839	4190	5095	1729	2504	3442	5.50553	5.44189	3.95587	4.48848	5.44016	4.76717	1.01412	0.974585	0.0111803	0.0202267
gene	716	lmos27	535	rli33	-	62	27888	6856	8487	12545	3466	4033	7736	8.0878	9.0671	8.01212	7.40135	7.2075	8.81342	1.07449	0.655436	0.18347	0.103654
gene	717	lmo0672	429	hypothetical protein	hypothetical protein	41	7983	1519	2449	4015	1021	1136	2078	2.70972	3.9565	3.87766	3.29698	3.07003	3.57999	1.06001	0.826584	0.0827128	0.0840744
gene	718	lmo0673	210	hypothetical protein	hypothetical protein	18	11805	3709	2439	5657	1784	1717	2663	15.0708	8.97522	12.4446	13.1219	10.5693	10.4501	1.06881	0.828771	0.0815654	0.0960112
gene	719	lmo0674	921	hypothetical protein	hypothetical protein	56	8620	2744	1746	4130	716	952	1860	3.58383	2.0652	2.92032	1.69277	1.88364	2.34609	1.44691	0.185585	0.731458	0.53298
gene	720	lmo0675	315	hypothetical protein	hypothetical protein	20	11412	3422	2770	5220	1540	1839	3839	12.5141	9.17394	10.335	10.1945	10.1883	13.5584	0.943489	0.78077	0.107477	-0.0839229
gene	721	lmo0676	768	fliP	flagellar biosynthesis protein FliP	61	33667	8076	9395	16196	5186	6136	11354	9.68317	10.2017	10.5135	11.2558	11.1456	13.1474	0.855117	0.313705	0.503478	-0.225806
gene	722	lmo0677	273	fliQ	flagellar biosynthesis protein FliQ	13	2618	433	801	1384	284	354	787	2.4361	4.08127	4.21562	2.89234	3.01723	4.27613	1.05373	0.884168	0.0534652	0.0755074
gene	723	lmo0678	762	fliR	flagellar biosynthesis protein FliR	51	8354	1909	2588	3857	1189	1416	3210	2.73771	3.36124	2.99466	3.08664	3.07639	4.44585	0.857171	0.472197	0.325876	-0.222346
gene	724	lmo0679	1047	flhB	flagellar biosynthesis protein FlhB	64	2805	488	873	1444	447	474	1000	0.557688	0.903525	0.89342	0.924702	0.820628	1.10367	0.826477	0.475537	0.322816	-0.274954
gene	725	lmo0680	2076	flhA	flagellar biosynthesis protein FlhA	110	6265	1794	1760	2711	745	1226	1935	1.19284	1.05981	0.9759	0.89668	1.23494	1.24253	0.956845	0.901241	0.0451589	-0.0636428
gene	726	lmo0681	1224	flagellar biosynthesis regulator FlhF	flagellar biosynthesis regulator FlhF	67	28522	7088	8159	13275	3415	4680	7096	7.73749	8.06618	7.84564	6.74823	7.73961	7.48098	1.07649	0.623531	0.205142	0.106341
gene	727	lmo0682	780	flgG	flagellar basal body rod protein FlgG	46	7364	1999	2343	3022	1017	1311	2025	3.17838	3.37381	2.60139	2.9271	3.15786	3.10947	0.995557	0.957909	0.0186755	-0.00642425
gene	728	lmo0683	789	chemotaxis protein CheR	chemotaxis protein CheR	51	2711	706	910	1095	300	377	541	1.01248	1.18189	0.850183	0.778799	0.819066	0.749285	1.29713	0.286397	0.543031	0.37532
gene	729	lmo0684	336	hypothetical protein	hypothetical protein	18	658	148	218	292	108	81	192	0.601368	0.802214	0.642361	0.794375	0.498609	0.75344	0.999765	0.965417	0.0152853	-0.000339363
gene	730	lmo0685	852	flagellar motor protein MotA	flagellar motor protein MotA	43	7213	1641	1776	3796	1002	968	2055	2.7912	2.73578	3.49564	3.08513	2.49434	3.3757	1.00753	0.964482	0.015706	0.0108266
gene	731	lmo0686	828	motB	flagellar motor rotation MotB	41	16708	4630	4109	7969	2022	1961	3896	8.2594	6.63832	7.69641	6.52937	5.29958	6.71205	1.2186	0.207536	0.682907	0.285229
gene	732	lmo0687	501	hypothetical protein	hypothetical protein	36	18956	5931	4399	8626	2667	2452	6688	12.0497	8.09389	9.48802	9.80832	7.54685	13.1224	0.972243	0.946882	0.0237043	-0.0406107
gene	733	lmo0688	1914	hypothetical protein	hypothetical protein	123	25572	6860	7446	11266	4521	5788	11202	4.07916	4.00981	3.62688	4.86635	5.214	6.43295	0.709479	0.0672697	1.17218	-0.495168
gene	734	lmo0689	909	chemotaxis protein	chemotaxis protein CheV	52	14190	3982	3771	6437	2008	2384	4471	5.60079	4.80352	4.90172	5.11251	5.07985	6.07325	0.941005	0.738564	0.131612	-0.0877253
gene	735	lmo0690	864	flaA	flagellin	67	16270	4343	3686	8241	2388	2266	5486	4.74096	3.64407	4.8705	4.71882	3.74743	5.78363	0.93022	0.76254	0.117737	-0.104356
gene	736	lmo0691	360	cheY	chemotaxis response regulator CheY	23	21171	5323	5657	10191	2350	2868	4807	16.927	16.2916	17.5452	13.5274	13.8165	14.7627	1.2056	0.203434	0.691577	0.269752
gene	737	lmo0692	1857	cheA	two-component sensor histidine kinase CheA	101	41340	11005	11401	18934	5138	6447	11638	7.9693	7.477	7.42317	6.73514	7.07268	8.13911	1.04203	0.793911	0.100228	0.0594036
gene	738	lmo0693	300	flagellar motor switch protein FliY	flagellar motor switch protein FliY	10	11902	3377	2838	5687	1319	1558	3045	24.6992	18.7983	22.5191	17.463	17.263	21.5084	1.17396	0.366687	0.435704	0.231378
gene	739	lmo0694	411	hypothetical protein	hypothetical protein	23	1809	688	364	757	278	441	850	2.18782	1.04829	1.30328	1.60026	2.12451	2.61042	0.716534	0.201447	0.69584	-0.480893
gene	740	lmo0695	1047	hypothetical protein	hypothetical protein	48	14189	4362	3848	5979	1822	2245	4246	6.64654	5.31007	4.93237	5.02552	5.18231	6.24825	1.02631	0.907477	0.0421644	0.0374613
gene	741	lmo0696	423	flgD	flagellar basal body rod modification protein	29	27558	7616	6838	13104	4091	3426	9249	19.2079	15.6184	17.8926	18.6769	13.0899	22.5277	0.970981	0.968976	0.0136871	-0.042485
gene	742	lmo0697	1236	flgE	flagellar hook protein FlgE	85	22755	5276	6949	10530	3340	4457	7367	4.5398	5.41514	4.90544	5.20237	5.80994	6.12198	0.867289	0.362599	0.440573	-0.205415
gene	743	lmo0698	237	flagellar motor switch protein	flagellar motor switch protein	14	4949	1205	2010	1734	888	1106	1781	6.29521	9.50986	4.90444	8.39767	8.75336	8.98578	0.79235	0.205351	0.687503	-0.33579
gene	744	lmo0699	993	fliM	flagellar motor switch protein FliM	59	23108	5655	6177	11276	3204	3579	6932	7.01022	6.93476	7.56783	7.18976	6.72137	8.29901	0.968603	0.868493	0.0612338	-0.0460219
gene	745	lmo0700	1548	flagellar motor switch protein FliY	flagellar motor switch protein FliY	83	7233	1748	1915	3570	992	1140	2696	1.54033	1.52826	1.70317	1.58237	1.52186	2.29436	0.883891	0.649112	0.18768	-0.17806
gene	746	lmo0701	1404	hypothetical protein	hypothetical protein	69	37493	8139	11454	17900	4575	5288	10227	8.62727	10.9955	10.2724	8.77841	8.49161	10.4693	1.07772	0.690815	0.160638	0.107977
gene	747	lmo0702	1167	hypothetical protein	hypothetical protein	83	13593	2561	4575	6457	1672	1860	3199	2.25675	3.65106	3.0805	2.66706	2.48303	2.72243	1.14173	0.604982	0.218258	0.191225
gene	748	lmo0703	465	hypothetical protein	hypothetical protein	34	4492	932	1094	2466	491	592	1246	2.00488	2.1313	2.87199	1.91195	1.92926	2.58856	1.08996	0.718719	0.143441	0.124269
gene	749	lmo0704	429	hypothetical protein	hypothetical protein	31	7389	2025	2024	3340	761	1019	1832	4.77765	4.32469	4.26632	3.2501	3.64217	4.1743	1.20802	0.205015	0.688214	0.272646
gene	750	lmo0705	1521	flgK	flagellar hook-associated protein FlgK	95	35978	9676	9559	16743	4087	4623	9294	7.44944	6.66492	6.97876	5.6958	5.39198	6.91033	1.17196	0.295917	0.528831	0.228926
gene	751	lmo0706	876	flgL	flagellar hook-associated protein FlgL	63	4066	710	1641	1715	799	985	1418	0.824269	1.72534	1.07793	1.67911	1.73238	1.58985	0.725313	0.193431	0.713475	-0.463324
gene	752	lmo0707	1290	fliD	flagellar capping protein FliD	82	26225	6471	7541	12213	3259	4354	6984	5.77177	6.09146	5.89762	5.26192	5.88332	6.01603	1.03494	0.829817	0.0810175	0.0495434
gene	753	lmo0708	387	flagellar protein	flagellar protein	30	9869	2183	3559	4127	1767	2356	3626	5.32211	7.85801	5.44731	7.79811	8.70166	8.53741	0.743991	0.146248	0.834909	-0.426644
gene	754	lmo0709	282	hypothetical protein	hypothetical protein	15	2	1	1	0	0	0	0	0.00487596	0.00441585	0	0	0	0	#DIV/0!	0.192866	0.714744	0
gene	755	lmo0710	402	flgB	flagellar basal-body rod protein FlgB	23	8409	1503	2961	3945	1437	1603	2591	4.7795	8.5274	6.79184	8.27186	7.72242	7.95718	0.839145	0.314696	0.502108	-0.253009
gene	756	lmo0711	411	flgC	flagellar basal body rod protein FlgC	23	10683	2486	3217	4980	1485	1825	3314	7.90541	9.26466	8.57373	8.54816	8.7919	10.1776	0.935538	0.695077	0.157967	-0.0961318
gene	757	lmo0712	297	fliE	flagellar hook-basal body protein FliE	18	4375	1164	1060	2151	606	529	1108	4.72968	3.90067	4.73191	4.45732	3.25635	4.34798	1.10783	0.552802	0.257431	0.147737
gene	758	lmo0713	1653	fliF	flagellar MS-ring protein FliF	82	58648	14677	18590	25381	10420	11262	22754	13.0911	15.0166	12.2564	16.8239	15.2177	19.6003	0.781613	0.219102	0.659353	-0.355474
gene	759	lmo0714	1107	fliG	flagellar motor switch protein FliG	62	20831	5046	5536	10249	2380	2976	4915	5.9526	5.9144	6.54573	5.08229	5.3185	5.59953	1.15077	0.350528	0.455277	0.202603
gene	760	lmo0715	693	fliH	flagellar assembly protein H	34	14776	4158	3843	6775	2336	2463	5155	8.94452	7.48682	7.8904	9.09637	8.02663	10.7095	0.873861	0.426185	0.370402	-0.194525
gene	761	lmo0716	1302	fliI	flagellum-specific ATP synthase	68	28427	7407	8125	12895	4085	4415	9093	7.96681	7.91445	7.50898	7.95348	7.19399	9.44535	0.9511	0.801888	0.0958863	-0.0723305
gene	762	lmo0717	669	transglycosylase	transglycosylase	40	5719	1429	1342	2948	749	697	1818	2.6129	2.22228	2.91834	2.47911	1.93073	3.21036	1.0175	0.894821	0.0482637	0.0250239
gene	763	lmo0718	645	hypothetical protein	hypothetical protein	27	10572	3464	2755	4353	1259	1317	3037	9.38351	6.75871	6.38401	6.17357	5.40468	7.94513	1.15381	0.479756	0.31898	0.206404
gene	764	lmo0719	327	hypothetical protein	hypothetical protein	19	1	1	0	0	0	2	0	0.00384944	0	0	0	0.0116634	0	0.330045	0.211433	0.674827	-1.59926
gene	765	lmo0720	324	hypothetical protein	hypothetical protein	23	4567	1078	1480	2009	500	686	1005	3.42801	4.26226	3.45876	2.87817	3.30479	3.08644	1.20278	0.26947	0.56949	0.26637
gene	766	lmo0721	648	fbp	fibronectin-binding protein	50	62658	18875	13417	30366	4945	6154	11938	27.6101	17.7743	24.0484	13.0939	13.6375	16.8648	1.59263	0.0497562	1.30315	0.671412
gene	767	lmo0722	1731	pyruvate oxidase	pyruvate oxidase	99	50234	14148	13062	23024	5807	6533	10264	10.4523	8.73938	9.20903	7.76588	7.31182	7.32321	1.26784	0.167424	0.776182	0.342369
gene	768	lmo0723	1806	metyl-accepting chemotaxis protein	metyl-accepting chemotaxis protein	107	26351	5681	8829	11841	3280	3555	6718	3.88322	5.46555	4.38201	4.05849	3.68132	4.43482	1.12782	0.525799	0.27918	0.173536
gene	769	lmo0724	729	hypothetical protein	hypothetical protein	64	54858	14796	14651	25411	5837	7395	13256	16.9089	15.1633	15.7221	12.0749	12.8028	14.6303	1.20974	0.203365	0.691723	0.274693
gene	770	lmo0725	213	peptidoglycan-binding protein	peptidoglycan-binding protein	17	432	122	161	149	69	131	115	0.524883	0.627311	0.347061	0.537371	0.853828	0.477825	0.802159	0.537081	0.26996	-0.318039
gene	771	lmos28	195	glmS	-	9	1	0	0	1	0	0	0	0	0	0.00439973	0	0	0	#DIV/0!	0.199417	0.700237	0
gene	773	lmo0727	1806	glucosam	glucosamine--fructose-6-phosphate aminotransferase	122	6	0	1	5	2	2	2	0	0.000542933	0.00162285	0.00217042	0.00181643	0.00115795	0.420966	0.242036	0.616119	-1.24823
gene	774	lmo0728	741	riboflavin kinase / FAD synthase	riboflavin kinase / FAD synthase	48	4692	1164	1429	2099	795	900	1174	1.77363	1.97196	1.73157	2.1928	2.07754	1.72761	0.91317	0.689024	0.161766	-0.131045
gene	775	lmo0729	480	hypothetical protein	hypothetical protein	29	9509	2093	3022	4394	989	1285	2242	5.27865	6.90244	5.99971	4.51515	4.90968	5.46081	1.22136	0.224611	0.648569	0.288494
gene	776	lmo0730	339	hypothetical protein	hypothetical protein	25	21	6	4	11	6	5	16	0.0175535	0.0105981	0.0174229	0.031775	0.0221604	0.0452064	0.459689	0.130638	0.88393	-1.12127
gene	777	lmo0731	405	hypothetical protein	hypothetical protein	37	9737	2437	2879	4421	1289	1509	3225	4.81732	5.15402	4.73137	4.61238	4.51893	6.1567	0.961715	0.87975	0.0556408	-0.0563185
gene	778	lmo0732	1917	peptidoglycan binding protein	peptidoglycan binding protein	158	12617	3427	3309	5881	2279	2494	3828	1.58638	1.38722	1.47388	1.90968	1.74899	1.71133	0.828209	0.312842	0.504674	-0.271934
gene	779	lmo0733	510	transcriptional regulator	transcriptional regulator	38	6868	2031	1811	3026	642	940	1395	3.90911	3.15676	3.15322	2.23679	2.74089	2.59305	1.34981	0.142757	0.845401	0.43276
gene	780	lmo0734	1005	LacI family transcriptional regulator	LacI family transcriptional regulator	89	782	263	191	328	120	162	183	0.216131	0.142151	0.145933	0.178511	0.201685	0.145238	0.959615	0.904446	0.0436173	-0.0594723
gene	781	lmo0735	672	ribulose-5-phosphate 3-epimerase	ribulose-5-phosphate 3-epimerase	40	948	240	320	388	177	202	370	0.438836	0.529903	0.384096	0.585851	0.55955	0.653374	0.752087	0.283447	0.547528	-0.411029
gene	782	lmo0736	447	ribose-5-phosphate isomerase B	ribose-5-phosphate isomerase B	28	2	0	0	2	1	0	3	0	0	0.0028284	0.00472842	0	0.00756803	0.230017	0.19342	0.713499	-2.12019
gene	783	lmo0737	933	hypothetical protein	hypothetical protein	63	205	34	107	64	30	86	97	0.039472	0.112499	0.0402261	0.0630456	0.151254	0.108755	0.594937	0.251432	0.599579	-0.74919
gene	784	lmo0738	1854	PTS beta-glucoside transporter subunit IIABC	PTS beta-glucoside transporter subunit IIABC	151	8159	1845	2560	3754	821	985	1420	0.893657	1.12297	0.984432	0.719847	0.722782	0.66425	1.42441	0.193581	0.713137	0.510366
gene	785	lmo0739	1374	6-phospho-beta-glucosidase	6-phospho-beta-glucosidase	108	9191	1755	3681	3755	656	769	1318	1.18851	2.25761	1.37675	0.804182	0.788952	0.862008	1.9644	0.0348283	1.45807	0.974085
gene	786	lmo0740	660	transcriptional regulator	transcriptional regulator	51	2853	653	926	1274	343	384	773	0.936471	1.20267	0.989163	0.890426	0.834274	1.0706	1.11913	0.693908	0.158698	0.162375
gene	787	lmo0741	378	GntR family transcriptional regulator	GntR family transcriptional regulator	35	4879	1531	1299	2049	478	653	1199	3.19933	2.45837	2.31815	1.80815	2.06725	2.41975	1.26698	0.235193	0.628576	0.341397
gene	788	lmo0742	690	ABC transporter ATP-binding protein	ABC transporter ATP-binding protein	63	3652	530	1282	1840	384	674	896	0.6153	1.34789	1.1565	0.806984	1.18541	1.00459	1.04094	0.99919	0.000351852	0.0578936
gene	789	lmo0743	705	hypothetical protein	hypothetical protein	57	2555	542	745	1268	379	576	740	0.695466	0.86574	0.880872	0.880316	1.11968	0.917016	0.837184	0.5214	0.282829	-0.256384
gene	790	lmo0744	2001	ABC transporter ATP-binding protein	ABC transporter ATP-binding protein	154	2845	605	934	1306	324	491	674	0.287333	0.401728	0.335808	0.278547	0.353272	0.309143	1.08917	0.832331	0.0797042	0.123233
gene	791	lmo0745	504	hypothetical protein	hypothetical protein	38	3152	892	817	1443	311	390	898	1.71685	1.42411	1.50367	1.08355	1.13718	1.66922	1.19401	0.398071	0.400039	0.255812
gene	792	lmo0746	300	hypothetical protein	hypothetical protein	31	2096	361	579	1156	327	298	605	0.85172	1.23715	1.47661	1.39656	1.06513	1.37852	0.928458	0.760326	0.119	-0.107091
gene	793	lmo0747	342	hypothetical protein	hypothetical protein	39	1240	343	399	498	182	268	431	0.643251	0.677664	0.50563	0.617847	0.761409	0.780607	0.845677	0.539744	0.267812	-0.241822
gene	794	lmo0748	288	hypothetical protein	hypothetical protein	34	3520	583	1354	1583	470	576	966	1.25413	2.63782	1.84362	1.83018	1.87712	2.00686	1.00375	0.8877	0.0517338	0.00539457
gene	795	lmo0749	207	hypothetical protein	hypothetical protein	14	3009	521	1024	1464	237	212	525	2.72183	4.84482	4.14077	2.24127	1.67786	2.64881	1.78251	0.0397465	1.4007	0.833911
gene	796	lmo0750	516	hypothetical protein	hypothetical protein	43	4498	724	1710	2064	601	724	1266	1.23146	2.63411	1.90068	1.85046	1.8656	2.07963	0.994922	0.863007	0.0639855	-0.00734447
gene	797	lmo0751	297	hypothetical protein	hypothetical protein	24	7524	1520	2108	3896	887	1199	1700	4.63216	5.81789	6.42801	4.89313	5.53549	5.00331	1.09371	0.657058	0.182397	0.129231
gene	798	lmo0752	837	hypothetical protein	hypothetical protein	63	6082	1364	1689	3029	734	844	1335	1.58353	1.7758	1.90383	1.54252	1.4844	1.49679	1.16346	0.434181	0.36233	0.218425
gene	799	lmo0753	681	Crp/Fnr family transcriptional regulator	Crp/Fnr family transcriptional regulator	66	18037	5445	4365	8227	1876	2523	4908	6.034	4.38073	4.9359	3.76325	4.23566	5.25267	1.1584	0.429976	0.366556	0.212132
gene	800	lmo0754	612	hypothetical protein	hypothetical protein	37	7545	1535	2748	3262	666	956	1488	3.0343	4.9195	3.49101	2.38312	2.86289	2.84067	1.41527	0.15525	0.808968	0.501073
gene	801	lmo0755	822	hypothetical protein	hypothetical protein	47	9690	2259	2856	4575	1038	1475	1700	3.51536	4.025	3.85444	2.92397	3.4773	2.55488	1.27229	0.223115	0.651471	0.347425
gene	802	lmo0756	906	ABC transporter ATP-binding protein	ABC transporter ATP-binding protein	48	321	57	78	186	38	40	58	0.086853	0.107636	0.153441	0.104813	0.0923351	0.0853506	1.23162	0.666608	0.176129	0.300552
gene	803	lmo0757	981	hypothetical protein	hypothetical protein	58	2024	474	603	947	320	312	522	0.597725	0.688645	0.646533	0.730459	0.596039	0.635715	0.985063	0.959265	0.0180613	-0.0217124
gene	804	lmo0758	888	hypothetical protein	hypothetical protein	54	5756	1195	1812	2749	682	1115	1487	1.61855	2.22265	2.01581	1.67211	2.28786	1.94508	0.991864	0.969014	0.0136699	-0.0117853
gene	805	lmo0759	960	hypothetical protein	hypothetical protein	54	11215	2004	3812	5399	1491	2269	3073	2.71428	4.6759	3.95902	3.65559	4.65574	4.01965	0.920381	0.649941	0.187126	-0.119697
gene	806	lmo0760	609	hypothetical protein	hypothetical protein	37	933	196	339	398	211	269	398	0.387441	0.606882	0.425941	0.755014	0.805561	0.759803	0.612083	0.111487	0.952776	-0.708201
gene	807	lmo0761	621	hypothetical protein	hypothetical protein	32	1840	375	453	1012	136	180	285	0.857102	0.937679	1.25227	0.562682	0.623262	0.629093	1.67878	0.0853155	1.06897	0.747417
gene	808	lmo0762	1257	ATP/GTP-binding protein	ATP/GTP-binding protein	74	30762	9490	6865	14407	2612	3108	6655	9.37963	6.1449	7.70922	4.67321	4.65369	6.35238	1.48181	0.0824218	1.08396	0.567363
gene	809	lmo0763	873	hypothetical protein	hypothetical protein	56	5703	1450	1615	2638	598	729	1302	1.89379	1.91025	1.86533	1.4138	1.44241	1.64226	1.26029	0.194096	0.711984	0.333754
gene	810	lmo0764	990	lipoate-protein ligase	lipoate-protein ligase	68	3468	1074	873	1521	451	463	1008	1.15517	0.850377	0.885704	0.878095	0.754432	1.04706	1.07899	0.795246	0.0994985	0.109684
gene	811	lmo0765	1299	hypothetical protein	hypothetical protein	94	770	177	291	302	115	141	287	0.13772	0.205055	0.127218	0.161974	0.166203	0.215662	0.864214	0.705764	0.15134	-0.21054
gene	812	lmo0766	891	sugar ABC transporter permease	sugar ABC transporter permease	78	1588	351	476	761	206	309	423	0.329127	0.404221	0.38633	0.349661	0.438947	0.383059	0.955629	0.895065	0.0481453	-0.0654779
gene	813	lmo0767	876	ABC transporter permease	ABC transporter permease	75	7454	2111	2347	2996	1343	1812	2259	2.05863	2.0728	1.58179	2.37077	2.67698	2.12753	0.796238	0.235793	0.627469	-0.328728
gene	814	lmo0768	1254	sugar ABC transporter substrate-binding protein	sugar ABC transporter substrate-binding protein	101	9127	2310	2569	4248	949	1361	2329	1.67279	1.6848	1.66545	1.244	1.49309	1.6288	1.15052	0.45112	0.345708	0.202289
gene	815	lmo0769	1029	alpha-1,6-mannanase	alpha-1,6-mannanase	93	8166	1817	2622	3727	987	1133	1913	1.42897	1.86748	1.58688	1.4051	1.34988	1.45295	1.16051	0.479074	0.319597	0.214753
gene	816	lmo0770	1119	LacI family transcriptional regulator	LacI family transcriptional regulator	91	16223	3551	4300	8372	1913	2043	4240	2.85404	3.12992	3.64298	2.78322	2.48757	3.29112	1.12439	0.534864	0.271757	0.169144
gene	817	lmo0771	753	hypothetical protein	hypothetical protein	71	26273	7016	6520	12737	3132	3238	5761	7.22741	6.08268	7.10358	5.84033	5.0532	5.73138	1.2279	0.210077	0.677622	0.296189
gene	818	lmo0772	648	transcriptional regulator	transcriptional regulator	49	3076	681	1096	1299	383	399	781	1.01649	1.48156	1.04974	1.03485	0.902245	1.12584	1.1583	0.666227	0.176378	0.212009
gene	819	lmo0773	990	alcohol dehydrogenase	alcohol dehydrogenase	71	11748	3673	2616	5459	1331	1413	2771	3.78368	2.44054	3.04455	2.48195	2.20512	2.75675	1.24516	0.303526	0.517804	0.316333
gene	820	lmo0774	930	hypothetical protein	hypothetical protein	46	35636	9804	9625	16207	4240	5204	9674	15.5882	13.8595	13.9513	12.2034	12.5351	14.8548	1.09612	0.579769	0.236745	0.132404
gene	821	lmo0775	333	hypothetical protein	hypothetical protein	21	647	168	239	240	79	109	187	0.585115	0.753849	0.452544	0.49806	0.575116	0.628988	1.05249	0.918626	0.0368614	0.073805
gene	822	lmo0776	867	transcriptional regulator	transcriptional regulator	65	24600	6334	7022	11244	3393	4339	6439	7.12715	7.15572	6.84977	6.91106	7.39646	6.99721	0.991922	0.958576	0.0183733	-0.0117007
gene	823	lmo0777	384	hypothetical protein	hypothetical protein	29	11102	2629	3206	5267	1335	1706	3182	6.63046	7.32271	7.19174	6.09477	6.51822	7.75036	1.03838	0.812652	0.0900952	0.0543351
gene	824	lmos29	84	rli34	-	12	0	0	0	0	0	0	0	0	0	0	0	0	0	#DIV/0!	0.19121	0.71849	0
gene	825	lmo0778	348	hypothetical protein	hypothetical protein	34	25804	7413	5681	12710	2626	3005	6087	15.9465	11.0676	14.8025	10.2256	9.79295	12.6457	1.28019	0.193262	0.713853	0.35636
gene	826	lmo0779	468	hypothetical protein	hypothetical protein	31	3246	824	875	1547	352	415	585	1.94409	1.86962	1.97605	1.50333	1.48332	1.33295	1.34034	0.173944	0.75959	0.422604
gene	827	lmo0780	348	hypothetical protein	hypothetical protein	29	474	125	107	242	80	25	131	0.315256	0.244395	0.330435	0.36523	0.095519	0.319075	1.14139	0.599612	0.22213	0.190795
gene	828	lmo0781	879	PTS mannose transporter subunit IID	PTS mannose transporter subunit IID	70	423	90	131	202	25	22	39	0.0940363	0.123959	0.114267	0.0472842	0.0348235	0.0393538	2.73554	0.0259481	1.58589	1.45183
gene	829	lmo0782	813	PTS mannose transporter subunit IIC	PTS mannose transporter subunit IIC	75	107	20	18	69	10	16	33	0.0195038	0.0158971	0.0364298	0.0176528	0.0236378	0.0310794	0.992549	0.926125	0.0333306	-0.0107905
gene	830	lmo0783	486	PTS mannose transporter	PTS mannose transporter subunit IIB	42	1406	364	435	607	159	268	342	0.633875	0.686035	0.572279	0.501213	0.707023	0.575171	1.061	0.830857	0.0804737	0.0854206
gene	831	lmo0784	435	PTS mannose transporter	PTS mannose transporter subunit IIB	30	444	38	224	182	41	53	67	0.0926432	0.494576	0.240225	0.180941	0.19575	0.157751	1.54824	0.702322	0.153464	0.630627
gene	832	lmo0785	2817	transcriptional regulator	transcriptional regulator	207	33445	7822	8676	16947	3456	4236	6688	2.76375	2.77623	3.24184	2.21043	2.26743	2.28216	1.29908	0.18414	0.734852	0.377492
gene	833	lmo0786	636	ACP phosphodiesterase	ACP phosphodiesterase	61	2816	475	1186	1155	491	385	643	0.569528	1.28784	0.749757	1.06568	0.699325	0.744562	1.03887	0.99325	0.00294162	0.0550214
gene	834	lmo0787	1377	amino acid transporter	amino acid transporter	104	22121	6429	6608	9084	2856	3736	5931	4.52128	4.20865	3.4587	3.63579	3.98035	4.02823	1.04674	0.822096	0.0850773	0.0659022
gene	835	lmo0788	4428	hypothetical protein	hypothetical protein	271	28008	6592	7950	13466	3021	3455	6074	1.7791	1.94314	1.9676	1.4759	1.41262	1.58316	1.27242	0.210172	0.677425	0.34757
gene	836	lmo0789	849	hypothetical protein	hypothetical protein	83	17831	4058	5386	8387	2779	3378	5545	3.5759	4.29828	4.00126	4.43287	4.50951	4.71893	0.869276	0.335756	0.473976	-0.202115
gene	837	lmo0790	477	transcriptional regulator	transcriptional regulator	30	12786	2592	4023	6171	1633	2114	3213	6.31924	8.88249	8.14522	7.20674	7.80785	7.56501	1.03398	0.897677	0.0468801	0.0482143
gene	838	lmo0791	651	hypothetical protein	hypothetical protein	47	4928	888	1744	2296	591	763	1140	1.38187	2.45785	1.93438	1.66481	1.79877	1.71327	1.11537	0.748842	0.12561	0.157522
gene	839	lmo0792	891	hypothetical protein	hypothetical protein	66	2342	751	535	1056	223	256	328	0.832237	0.536928	0.633561	0.447337	0.429778	0.351034	1.63069	0.174366	0.758538	0.705479
gene	840	lmo0793	702	hypothetical protein	hypothetical protein	48	16656	4712	4119	7825	1809	2161	3515	7.17985	5.68403	6.45523	4.98967	4.9884	5.17254	1.27514	0.186645	0.728983	0.350653
gene	841	lmo0794	642	hypothetical protein	hypothetical protein	40	2624	657	775	1192	311	476	568	1.20131	1.28336	1.18001	1.02938	1.31854	1.00302	1.09363	0.730123	0.136604	0.129122
gene	842	lmo0795	921	hypothetical protein	hypothetical protein	67	12484	3048	3116	6320	1225	1372	2590	3.3273	3.08055	3.73517	2.42067	2.26896	2.73052	1.36696	0.112083	0.95046	0.450968
gene	843	lmo0796	531	hypothetical protein	hypothetical protein	32	9363	2122	2780	4461	816	1253	1861	4.85006	5.75441	5.52015	3.37609	4.33859	4.10787	1.36389	0.101713	0.992624	0.447723
gene	844	lmo0797	462	hypothetical protein	hypothetical protein	39	12888	3134	3830	5924	1684	2607	3711	5.87741	6.50489	6.01477	5.71678	7.40669	6.72119	0.927054	0.689068	0.161738	-0.109275
gene	845	lmo0798	1461	lysine-specific permease	lysine-specific permease	104	54200	9986	17272	26942	4879	5749	8582	7.02279	11.0006	10.2581	6.21114	6.12501	5.82874	1.55693	0.0459295	1.33791	0.638701
gene	846	lmos30	198	Lysine	-	12	15003	3933	5124	5946	1498	2184	3279	23.9714	28.2835	19.6206	16.5274	20.166	19.301	1.28362	0.202065	0.694508	0.360219
gene	847	lmo0799	762	hypothetical protein	hypothetical protein	55	11939	3018	3332	5589	1201	1715	2726	4.01336	4.01281	4.02383	2.89104	3.45501	3.50093	1.22373	0.221091	0.655429	0.29128
gene	848	lmo0800	351	hypothetical protein	hypothetical protein	33	1968	494	634	840	272	450	621	1.09487	1.27257	1.00794	1.09126	1.51094	1.32922	0.858565	0.554666	0.255969	-0.22
gene	849	lmo0801	1941	internalin	internalin	210	61521	15638	17712	28171	7758	10399	18053	5.44645	5.58669	5.31192	4.89108	5.48681	6.07225	0.993611	0.9863	0.00599101	-0.00924629
gene	850	lmo0802	639	hypothetical protein	hypothetical protein	42	6316	2178	1451	2687	754	499	1567	3.7928	2.28836	2.5333	2.37682	1.31643	2.63536	1.36119	0.232615	0.633362	0.444871
gene	851	lmo0803	2049	Na+/H+ antiporter	Na+/H+ antiporter	154	61485	15951	16404	29130	5688	7789	12267	7.57562	7.05562	7.49011	4.89005	5.60414	5.62649	1.37224	0.0592604	1.22724	0.456528
gene	852	lmo0804	471	hypothetical protein	hypothetical protein	43	4646	910	1762	1974	685	892	1247	1.54783	2.71421	1.8178	2.1091	2.2985	2.04841	0.941735	0.729737	0.136834	-0.0866072
gene	853	lmo0805	462	hypothetical protein	hypothetical protein	43	16624	4235	4549	7840	1686	2005	3833	7.20338	7.00735	7.21965	5.19115	5.16647	6.29637	1.2868	0.149936	0.824093	0.36379
gene	854	lmo0806	543	transcriptional regulator	transcriptional regulator	35	7713	2451	1838	3424	994	947	2153	5.12185	3.47843	3.87377	3.76004	2.99799	4.34506	1.12348	0.575753	0.239764	0.167969
gene	855	lmo0807	1095	spermidine/putrescine ABC transporter ATP-binding protein	spermidine/putrescine ABC transporter ATP-binding protein	58	1434	454	343	637	140	206	400	0.572505	0.391717	0.434891	0.319576	0.393538	0.487138	1.16568	0.659347	0.180886	0.221174
gene	856	lmo0808	810	spermidine/putrescine ABC	spermidine/putrescine ABC transporter permease	66	2749	655	888	1206	349	413	676	0.725853	0.8912	0.723556	0.700093	0.693352	0.723473	1.10567	0.701521	0.153959	0.144918
gene	857	lmo0809	807	spermidine/putrescine ABC	spermidine/putrescine ABC transporter permease	67	2735	573	744	1418	365	342	662	0.625505	0.735536	0.83805	0.72126	0.565587	0.697916	1.10799	0.702839	0.153144	0.147941
gene	858	lmo0810	1074	spermidine/putrescine ABC	spermidine/putrescine ABC transporter substrate-binding protein	69	1754	264	563	927	325	415	562	0.279838	0.540462	0.531985	0.623603	0.666418	0.575317	0.724954	0.242703	0.614924	-0.464039
gene	859	lmo0811	702	carbonic anhydrase	carbonic anhydrase	48	3	0	1	2	1	0	1	0	0.00137995	0.0016499	0.00275824	0	0.00147156	0.71631	0.213709	0.670177	-0.481344
gene	860	lmo0812	543	hypothetical protein	hypothetical protein	34	332	108	53	171	106	153	122	0.232325	0.103253	0.199152	0.412763	0.498609	0.253455	0.459064	0.108683	0.96384	-1.12323
gene	861	lmo0813	873	fructokinase	fructokinase	55	16779	3249	5360	8170	1745	2466	3674	4.32054	6.45518	5.88204	4.20056	4.96796	4.71842	1.19953	0.346202	0.46067	0.262466
gene	862	lmo0814	930	oxidoreductase	oxidoreductase	50	55	6	24	25	2	6	13	0.00877673	0.0317942	0.0197988	0.00529583	0.0132962	0.0183651	1.6335	0.909651	0.0411251	0.707969
gene	863	lmo0815	453	transcriptional regulator	transcriptional regulator	48	55763	13536	17051	25176	8159	10694	15124	20.6253	23.5296	20.7689	22.5045	24.6858	22.2559	0.93488	0.70212	0.153589	-0.0971476
gene	864	lmo0816	507	regulatory protein PaiA	regulatory protein PaiA	49	7785	1833	2279	3673	925	1092	2163	2.73601	3.08073	2.9682	2.49931	2.4693	3.11803	1.08635	0.655368	0.183515	0.119493
gene	865	lmo0817	414	PhnB protein	PhnB protein	24	1078	300	197	581	125	132	246	0.914242	0.543702	0.958591	0.689561	0.609411	0.724009	1.19454	0.609243	0.21521	0.256457
gene	866	lmo0818	2631	cation-transporting ATPase	cation-transporting ATPase	155	23595	6839	5971	10785	3028	3263	6045	3.2271	2.55165	2.75522	2.58642	2.33256	2.75476	1.1121	0.582015	0.235066	0.153288
gene	867	lmo0819	849	hypothetical protein	hypothetical protein	68	6436	1666	1994	2776	1024	1620	2238	1.79191	1.94233	1.61651	1.99372	2.6397	2.32472	0.768992	0.20813	0.681664	-0.37896
gene	868	lmo0820	558	acetyltransferase	acetyltransferase	37	12843	3164	4123	5556	1560	2260	3300	6.25441	7.38104	5.94606	5.58209	6.76791	6.29988	1.04995	0.793994	0.100183	0.0703253
gene	869	lmo0821	663	hypothetical protein	hypothetical protein	48	5350	1312	1780	2258	827	1096	1721	1.99914	2.45632	1.86274	2.28107	2.52998	2.53256	0.860367	0.412438	0.384641	-0.216976
gene	870	lmo0822	390	transcriptional regulator	transcriptional regulator	29	2525	647	577	1301	452	506	724	1.63176	1.3179	1.77643	2.06355	1.93331	1.76344	0.820462	0.300981	0.52146	-0.285492
gene	871	lmo0823	825	oxidoreductase	oxidoreductase	54	15425	3850	4151	7424	1915	2259	4437	5.21457	5.09173	5.44393	4.69515	4.63522	5.80384	1.0407	0.800532	0.0966213	0.0575593
gene	872	lmo0824	969	hypothetical protein	hypothetical protein	61	1400	313	399	688	201	212	386	0.375289	0.433261	0.446609	0.436255	0.385083	0.446969	0.989633	0.971077	0.0127462	-0.0150342
gene	873	lmo0825	1281	3-hydroxy-3-methylglutaryl-CoA reductase	3-hydroxy-3-methylglutaryl-CoA reductase	77	4	1	2	1	0	1	2	0.000949862	0.00172046	0.000514254	0	0.00143899	0.00183467	0.972788	0.229887	0.638486	-0.039803
gene	874	lmo0826	1635	transporter	transporter	112	14870	3680	3934	7256	1890	2496	4248	2.40315	2.3266	2.56536	2.23418	2.4693	2.67908	0.988154	0.957721	0.0187612	-0.0171923
gene	875	lmo0827	306	transposase	transposase	23	9087	2623	2264	4200	1136	1485	2671	8.34107	6.52011	7.23086	6.5392	7.15396	8.20287	1.00895	0.962108	0.0167761	0.012857
gene	876	lmo0828	837	transposase	transposase	77	22881	5972	6216	10693	2918	3954	6264	5.67258	5.3472	5.49892	5.01728	5.68976	5.7462	1.00398	0.970976	0.0127913	0.00572763
gene	877	lmo0829	3648	nifJ	pyruvate-flavodoxin oxidoreductase	213	24516	4725	8027	11764	2552	3097	5308	1.62246	2.4962	2.18698	1.58626	1.61105	1.76024	1.27193	0.265889	0.5753	0.347014
gene	878	lmos31	84	rli36	-	9	287	36	132	119	33	30	40	0.292558	0.971488	0.523568	0.485451	0.36934	0.313933	1.52954	0.458543	0.33862	0.6131
gene	879	lmo0830	1962	fbp	fructose-1,6-bisphosphatase	153	11837	2786	3695	5356	1556	1593	3008	1.33181	1.59967	1.38617	1.34646	1.15365	1.38869	1.11028	0.642362	0.19222	0.150922
gene	880	lmo0831	912	hypothetical protein	hypothetical protein	74	4133	1053	1021	2059	520	567	1237	1.04075	0.913903	1.10178	0.930349	0.848983	1.18075	1.03255	0.899765	0.0458709	0.0462115
gene	881	lmo0832	285	transposase	transposase	30	2967	500	871	1596	297	463	788	1.21899	1.9231	2.10659	1.31072	1.71005	1.85535	1.07641	0.837211	0.077165	0.106226
gene	882	lmo0833	891	transcriptional regulator	transcriptional regulator	77	3856	972	1019	1865	493	568	1078	0.923266	0.876576	0.959084	0.847677	0.817345	0.98889	1.03957	0.879498	0.055765	0.0559863
gene	883	lmo0834	714	hypothetical protein	hypothetical protein	56	905	296	253	356	116	161	308	0.386594	0.299253	0.251727	0.274248	0.318556	0.388492	0.955444	0.897831	0.0468055	-0.0657565
gene	884	lmo0835	1005	peptidoglycan binding protein	peptidoglycan binding protein	88	15185	4334	3725	7126	1931	2034	4204	3.60211	2.80382	3.2065	2.90518	2.56104	3.37443	1.0873	0.678726	0.168305	0.12075
gene	885	lmo0836	414	phosphate-starvation-inducible protein PsiE	phosphate-starvation-inducible protein PsiE	40	1530	343	517	670	195	278	373	0.62717	0.856124	0.663259	0.645429	0.770074	0.658671	1.03489	0.916258	0.0379822	0.0494844
gene	886	lmo0837	1638	hypothetical protein	hypothetical protein	111	8645	1841	2929	3875	1139	1397	2176	1.21306	1.74784	1.38235	1.35855	1.39451	1.3847	1.04966	0.878974	0.0560239	0.0699262
gene	887	lmo0838	1386	uhpT	sugar:phosphate antiporter	116	8371	2015	2536	3820	1007	1298	2311	1.27048	1.4481	1.30399	1.14933	1.23984	1.40722	1.05958	0.802615	0.0954925	0.0834885
gene	888	lmo0839	1221	tetracycline resistance protein	tetracycline resistance protein	79	3620	972	1136	1512	551	627	1115	0.899892	0.952483	0.757867	0.923419	0.879404	0.996937	0.93231	0.798193	0.0978919	-0.101119
gene	889	lmo0840	471	hypothetical protein	hypothetical protein	38	6283	1630	1441	3212	564	658	1375	3.13729	2.51181	3.34704	1.96503	1.91863	2.55587	1.39702	0.132781	0.876866	0.482351
gene	890	lmo0841	2643	calcium-transporting ATPase	calcium-transporting ATPase	164	24474	5763	6843	11868	3001	3784	5820	2.57014	2.76381	2.86551	2.42268	2.55656	2.50668	1.09532	0.618006	0.209008	0.13135
gene	891	lmo0842	6135	peptidoglycan binding protein	peptidoglycan binding protein	531	154638	38378	44917	71343	19312	24712	40575	5.28615	5.60302	5.32017	4.81512	5.15657	5.39739	1.05467	0.742283	0.129431	0.0767939
gene	892	lmo0843	258	hypothetical protein	hypothetical protein	18	579	64	353	162	100	196	168	0.260051	1.299	0.356378	0.735532	1.20651	0.65926	0.736333	0.292943	0.533217	-0.441569
gene	893	lmo0844	378	hypothetical protein	hypothetical protein	25	4	0	1	3	0	0	1	0	0.00264951	0.00475171	0	0	0.0028254	2.61953	0.209488	0.678841	1.38931
gene	894	lmos32	98	SAM	-	3	838	143	221	474	39	89	169	3.48631	4.87952	6.25642	1.72114	3.28713	3.9791	1.62698	0.133431	0.874745	0.702193
gene	895	lmo0845	1104	hypothetical protein	hypothetical protein	63	5207	1024	1700	2483	474	692	1079	1.18881	1.78737	1.56065	0.99612	1.21706	1.20976	1.32541	0.246358	0.608434	0.406442
gene	896	lmo0846	1101	excinuclease ABC subunit C	excinuclease ABC subunit C	82	19733	5824	5202	8707	2386	3075	5761	5.19468	4.20206	4.20459	3.85239	4.15508	4.96254	1.04868	0.795896	0.0991437	0.068568
gene	897	lmo0847	1443	glutamine ABC transporter	glutamine ABC transporter	106	56621	14582	15876	26163	5830	8206	13049	10.0615	9.92068	9.7735	7.28177	8.57775	8.69543	1.2118	0.196507	0.706622	0.277151
gene	898	lmo0848	729	amino acid ABC transporter ATP-binding protein	amino acid ABC transporter ATP-binding protein	51	15481	3198	4879	7404	1836	1883	2833	4.58627	6.33675	5.74863	4.76625	4.09099	3.9237	1.30442	0.193447	0.713437	0.383404
gene	899	lmo0849	1851	amidase	amidase	137	5071	1310	1394	2367	532	735	1232	0.699362	0.673982	0.684142	0.514121	0.594449	0.635199	1.17991	0.524334	0.280392	0.238673
gene	900	lmo0850	147	hypothetical protein	hypothetical protein	10	0	0	0	0	0	0	0	0	0	0	0	0	0	#DIV/0!	0.191063	0.718823	0
gene	901	lmo0851	759	hypothetical protein	hypothetical protein	62	23780	6034	6967	10779	2312	2598	4784	7.11811	7.44321	6.88423	4.93708	4.64296	5.45029	1.42682	0.0394575	1.40387	0.512802
gene	902	lmo0852	555	TetR family transcriptional regulator	TetR family transcriptional regulator	25	8472	2152	2305	4015	1080	883	1957	6.29584	6.10713	6.35937	5.7195	3.91353	5.52931	1.23743	0.192876	0.714722	0.307348
gene	903	lmo0853	342	SugE protein	SugE protein	17	1182	447	308	427	150	189	222	1.92314	1.20007	0.994598	1.1682	1.23186	0.92241	1.23938	0.560183	0.25167	0.309622
gene	904	lmo0854	321	SugE protein	SugE protein	24	0	0	0	0	1	1	0	0	0	0	0.00551649	0.00461675	0	0	0.197781	0.703815	0
gene	905	lmo0855	1113	ddl	D-alanyl-alanine synthetase A	68	2466	696	855	915	358	424	584	0.748603	0.832843	0.53282	0.697025	0.690884	0.60663	1.06003	0.883006	0.0540365	0.0841025
gene	906	lmo0856	1374	murF	UDP-N-acetylmuramoylalanyl-D-glutamyl-2,6-diamino pimelate-D-alanyl-D-alanyl ligase	87	7	0	2	5	0	2	0	0	0.00152271	0.00227572	0	0.00254717	0	1.49123	0.240885	0.618189	0.576506
gene	907	lmo0857	714	carboxylesterase	carboxylesterase	47	14727	3522	4032	7173	1866	2030	3907	5.48079	5.68236	6.04326	5.25639	4.78571	5.87172	1.08122	0.637951	0.195212	0.112666
gene	908	lmo0858	1026	LacI family transcriptional regulator	LacI family transcriptional regulator	80	20795	4731	6396	9668	2975	3337	4927	4.32528	5.29571	4.78537	4.92347	4.62183	4.35023	1.03676	0.846559	0.072343	0.0520849
gene	909	lmo0859	1320	sugar ABC transporter substrate-binding protein	sugar ABC transporter substrate-binding protein	74	11272	2414	3710	5148	1611	2053	2842	2.38593	3.32084	2.75471	2.88229	3.07401	2.71277	0.976054	0.880178	0.0554294	-0.0349675
gene	910	lmo0860	879	sugar ABC transporter permease	sugar ABC transporter permease	62	4393	1043	1169	2181	432	594	998	1.23039	1.2489	1.39294	0.922499	1.06156	1.137	1.24068	0.398348	0.399738	0.311136
gene	911	lmo0861	834	sugar ABC transporter permease	sugar ABC transporter permease	57	7900	2207	2463	3230	1095	1115	2093	2.83191	2.86217	2.24386	2.54339	2.16744	2.59367	1.08672	0.696635	0.156995	0.119978
gene	912	lmo0862	1533	oligo-1,6-glucosidase	oligo-1,6-glucosidase	109	14548	4042	4217	6289	1777	1842	3353	2.7122	2.56261	2.28467	2.15842	1.87245	2.17284	1.21854	0.263033	0.57999	0.285157
gene	913	lmo0863	915	hypothetical protein	hypothetical protein	56	14498	3441	4056	7001	1738	2244	3299	4.49415	4.79751	4.9504	4.109	4.44	4.16116	1.12053	0.449658	0.347117	0.164177
gene	914	lmo0864	1068	hypothetical protein	hypothetical protein	71	5165	1123	1682	2360	670	605	1365	1.15684	1.56918	1.3162	1.24937	0.944158	1.35798	1.13817	0.609816	0.214801	0.186716
gene	915	lmo0865	1674	phosphomannomutase	phosphomannomutase	109	18354	5529	4336	8489	2287	2689	5283	3.70998	2.63493	3.08389	2.77788	2.73346	3.42353	1.05528	0.818968	0.0867332	0.0776271
gene	916	lmo0866	1563	ATP-dependent RNA helicase	ATP-dependent RNA helicase	108	9	0	6	3	1	0	1	0	0.00367988	0.00109993	0.00122589	0	0.000654028	2.54257	0.235017	0.628901	1.34629
gene	917	lmos33	257	rli37	-	33	1797	172	640	985	97	124	234	0.381211	1.28461	1.18193	0.389163	0.416347	0.500866	2.17988	0.191567	0.717679	1.12425
gene	919	lmos34	48	PreQ1	-	3	0	0	0	0	0	0	0	0	0	0	0	0	0	#DIV/0!	0.219787	0.657998	0
gene	920	lmo0867	489	hypothetical protein	hypothetical protein	44	771	193	246	332	103	109	167	0.320816	0.37033	0.298782	0.309926	0.274487	0.268092	1.1612	0.689397	0.161531	0.215614
gene	921	lmo0868	558	hypothetical protein	hypothetical protein	46	3676	827	1341	1508	536	527	913	1.31492	1.93098	1.29811	1.5427	1.26941	1.40195	1.0783	0.808486	0.0923276	0.108756
gene	922	lmo0869	999	hypothetical protein	hypothetical protein	76	3008	899	627	1482	253	336	638	0.865162	0.546462	0.772153	0.440739	0.489862	0.592962	1.43334	0.243077	0.614257	0.519377
gene	923	lmo0870	312	hypothetical protein	hypothetical protein	23	1685	182	576	927	517	383	778	0.578755	1.65883	1.59595	2.97603	1.8451	2.38931	0.531665	0.0992394	1.00332	-0.911409
gene	924	lmo0871	354	hypothetical protein	hypothetical protein	21	17953	4364	5220	8369	2538	3211	5012	15.1991	16.4648	15.7806	16.001	16.9422	16.8582	0.952674	0.770634	0.113152	-0.0699452
gene	925	lmo0872	1167	antibiotic resistance protein	antibiotic resistance protein	91	1779	406	497	876	248	256	505	0.326314	0.36176	0.381181	0.360815	0.311707	0.391985	1.00446	0.982673	0.00759081	0.00642112
gene	926	lmo0873	2019	transcriptional regulator	transcriptional regulator	147	2438	755	593	1090	287	298	588	0.375648	0.267204	0.293615	0.258487	0.224619	0.28254	1.22311	0.585882	0.23219	0.29055
gene	927	lmo0874	330	PTS sugar t	PTS sugar transporter subunit IIA	19	4	2	0	2	0	2	6	0.00769888	0	0.00416816	0	0.0116634	0.0223058	0.349348	0.211246	0.675211	-1.51726
gene	928	lmo0875	336	PTS beta-gl	PTS beta-glucoside transporter subunit IIB	26	8	2	2	4	0	58	11	0.00562611	0.00509522	0.00609193	0	0.247174	0.029884	0.060685	0.121492	0.915451	-4.04252
gene	929	lmo0876	1326	PTS sugar transporter subunit IIC	PTS sugar transporter subunit IIC	90	2512	584	595	1333	279	407	576	0.474593	0.437906	0.586484	0.410427	0.501072	0.452064	1.09931	0.79371	0.100338	0.136603
gene	930	lmo0877	729	glucosamine-6-phosphate isomerase	glucosamine-6-phosphate isomerase	45	4867	1315	1154	2398	468	723	1193	2.1373	1.69863	2.11011	1.37692	1.78022	1.87261	1.18217	0.414776	0.382186	0.241443
gene	931	lmo0878	954	oxidoreductase	oxidoreductase	57	10701	2319	2913	5469	1379	1653	2678	2.97562	3.3851	3.79928	3.20305	3.21326	3.3186	1.04367	0.839565	0.0759459	0.0616606
gene	932	lmo0879	768	hypothetical protein	hypothetical protein	57	5503	1383	1484	2636	867	1317	1892	1.77459	1.72451	1.83121	2.01381	2.56011	2.34459	0.770443	0.238171	0.623111	-0.37624
gene	933	lmo0880	1389	wall associated protein precursor	wall associated protein precursor	113	12304	2713	3816	5775	1287	1703	2789	1.75599	2.23685	2.02368	1.50791	1.66988	1.74337	1.22258	0.298795	0.524626	0.289933
gene	934	lmo0881	477	hypothetical protein	hypothetical protein	33	1476	365	483	628	227	159	372	0.808966	0.969481	0.753554	0.910722	0.533865	0.796249	1.12994	0.637175	0.195741	0.176241
gene	935	lmo0882	483	hypothetical protein	hypothetical protein	29	2628	533	698	1397	297	335	589	1.34425	1.59428	1.90751	1.35592	1.27995	1.43462	1.19053	0.429974	0.366557	0.251603
gene	936	lmo0883	1476	hypothetical protein	hypothetical protein	105	22011	5269	6878	9864	2443	3424	4724	3.6702	4.33889	3.71991	3.08041	3.6132	3.1779	1.18817	0.264118	0.578203	0.248738
gene	937	lmo0884	1380	protoporph	protoporphyrinogen oxidase	85	2396	604	638	1154	378	429	889	0.51972	0.497173	0.537595	0.588772	0.559225	0.738759	0.823895	0.506545	0.295382	-0.279467
gene	938	lmo0885	357	acpS	4'-phosphopantetheinyl transferase	22	1	0	0	1	0	0	0	0	0	0.00179989	0	0	0	#DIV/0!	0.193351	0.713654	0
gene	939	lmo0886	1107	dal	alanine racemase	78	1726	299	469	958	279	237	444	0.280368	0.398276	0.486339	0.473569	0.336668	0.402076	0.960959	0.882339	0.0543645	-0.0574536
gene	940	lmo0887	279	hypothetical protein	hypothetical protein	20	1480	347	551	582	500	532	770	1.26897	1.82485	1.15229	3.30989	2.94734	2.71945	0.473016	0.00631804	2.19942	-1.08004
gene	941	lmo0888	348	hypothetical protein	hypothetical protein	21	21952	5496	5102	11354	2713	2782	5188	19.1416	16.0926	21.4091	17.1043	14.6786	17.4502	1.15051	0.429744	0.36679	0.202277
gene	942	lmo0889	837	RsbR	positive regulator of sigma-B activity	56	1388	352	444	592	207	265	405	0.459733	0.525171	0.418603	0.489391	0.524331	0.510842	0.920595	0.795538	0.0993393	-0.119361
gene	943	lmo0890	357	rsbS	negative regulation of sigma-B activity	28	70560	26348	14493	29719	14261	8278	13553	68.8242	34.2852	42.0286	67.432	32.7578	34.1899	1.08006	0.795624	0.0992921	0.111109
gene	944	lmo0891	411	rsbT	positive regulation of sigma-B activity	30	42760	12338	11350	19072	5391	7619	11537	30.0798	25.06	25.1735	23.7915	28.14	27.1639	1.0154	0.939205	0.0272397	0.0220442
gene	945	lmo0892	1005	rsbU	serine phosphatase	82	87074	26008	24580	36486	15306	12691	18986	23.1977	19.8552	17.619	24.7128	17.1486	16.3546	1.04218	0.813662	0.0895557	0.0596108
gene	946	lmo0893	345	rsbV	anti-anti-sigma factor (antagonist of RsbW)	27	47200	15716	12256	19228	12533	7378	9922	42.5725	30.0671	28.1993	61.4562	30.2777	25.957	0.856812	0.770446	0.113258	-0.22295
gene	947	lmo0894	474	rsbW	serine-protein kinase RsbW	33	3421	723	1073	1625	377	509	794	1.60242	2.15373	1.94988	1.51252	1.70904	1.69952	1.15951	0.485039	0.314223	0.213513
gene	948	lmo0895	780	sigB	RNA polymerase sigma factor SigB	46	46247	11172	14424	20651	6005	8281	14305	17.7633	20.7699	17.7767	17.2834	19.9468	21.9659	0.951243	0.799633	0.0971091	-0.0721134
gene	949	lmo0896	600	rsbX	indirect negative regulation of sigma B dependant gene expression (serine phosphatase)	51	21	2	7	12	1	55	8	0.00286821	0.00909147	0.00931707	0.002596	0.119492	0.01108	0.159773	0.161394	0.792112	-2.6459
gene	950	lmo0897	1626	transporter	transporter	116	31064	7311	8500	15253	3223	3680	6467	4.60967	4.85363	5.20674	3.67855	3.5151	3.9379	1.31788	0.116613	0.933255	0.398219
gene	951	lmo0898	2178	hypothetical protein	hypothetical protein	138	8479	1903	2706	3870	1073	1327	2021	1.00858	1.29884	1.11045	1.02942	1.06547	1.03444	1.0922	0.783053	0.106209	0.127242
gene	952	lmo0899	468	hypothetical protein	hypothetical protein	28	417	130	124	163	67	45	128	0.339576	0.293339	0.230514	0.316804	0.178075	0.322903	1.05582	0.861702	0.064643	0.0783619
gene	953	lmot12	73	tRNA-Asn	Asn tRNA	3	0	0	0	0	0	0	0	0	0	0	0	0	0	#DIV/0!	0.21895	0.659656	0
gene	954	lmot13	88	tRNA-Ser	Ser tRNA	4	1347	236	377	734	58	171	152	4.31522	6.24291	7.26615	1.91974	4.73679	2.68413	1.90825	0.0478174	1.32041	0.932249
gene	955	lmo13a	162	hypothetical protein	hypothetical protein	10	10	4	1	5	0	0	9	0.0292558	0.00662378	0.0197988	0	0	0.0635715	0.875838	0.19092	0.719148	-0.191264
gene	956	lmo0900	393	hypothetical protein	hypothetical protein	23	1036	240	334	462	180	309	298	0.763194	0.961888	0.795395	1.03614	1.4886	0.915184	0.732712	0.279214	0.554063	-0.448681
gene	957	lmo0901	1287	PTS cellbiose transporter subunit II	PTS cellbiose transporter subunit IIC	101	2191	579	642	970	264	381	517	0.419284	0.421036	0.380293	0.346064	0.417976	0.361567	1.0844	0.80319	0.0951815	0.116903
gene	958	lmo0902	714	GntR family transcriptional regulator	GntR family transcriptional regulator	54	12449	3244	3687	5518	1803	2281	3429	4.39378	4.52257	4.04628	4.42055	4.68036	4.48532	0.954101	0.770172	0.113413	-0.067786
gene	959	lmot14	72	tRNA-Glu	Glu tRNA	3	0	0	0	0	0	0	0	0	0	0	0	0	0	#DIV/0!	0.218741	0.660069	0
gene	960	lmot15	73	tRNA-Asp	Asp tRNA	2	162	39	40	83	23	33	76	1.42622	1.32476	1.6433	1.52255	1.82823	2.68413	0.728142	0.212104	0.67345	-0.457709
gene	961	lmo0903	381	hypothetical protein	hypothetical protein	26	1	1	0	0	1	2	1	0.00281305	0	0	0.00509214	0.00852324	0.00271673	0.172241	0.204812	0.688644	-2.5375
gene	962	lmo0904	675	hypothetical protein	hypothetical protein	54	768	164	263	341	97	106	223	0.222127	0.322603	0.250051	0.237822	0.2175	0.291696	1.06394	0.891779	0.0497428	0.0894131
gene	963	lmo0905	498	hypothetical protein	hypothetical protein	37	343	46	154	143	54	65	77	0.09093	0.275693	0.153039	0.193226	0.194652	0.146997	0.971556	0.811525	0.0906979	-0.0416304
gene	964	lmo0906	1350	glutathione reductase	glutathione reductase	80	2715	665	808	1242	444	391	603	0.607971	0.669002	0.614752	0.734796	0.541545	0.532411	1.04587	0.857738	0.0666453	0.0647074
gene	965	lmo0907	675	phosphoglycerate mutase	phosphoglycerate mutase	38	25	3	15	7	2	0	4	0.00577416	0.0261465	0.00729429	0.0069682	0	0.00743526	2.72261	0.352691	0.452605	1.44499
gene	966	lmo0908	1137	hypothetical protein	hypothetical protein	95	13668	3440	3944	6284	1521	1776	3483	2.64842	2.74992	2.61927	2.11973	2.07142	2.5897	1.18239	0.322363	0.491655	0.241707
gene	967	lmo0909	393	GntR family transcriptional regulator	GntR family transcriptional regulator	25	4797	1011	1748	2038	999	1559	2005	2.95776	4.63135	3.22799	5.29053	6.90962	5.66493	0.605488	0.0281566	1.55042	-0.723829
gene	968	lmo0910	1104	hypothetical protein	hypothetical protein	93	1723	377	564	782	229	344	498	0.29649	0.4017	0.33296	0.326007	0.409849	0.378239	0.92555	0.815792	0.0884208	-0.111617
gene	969	lmo0911	504	hypothetical protein	hypothetical protein	39	2730	995	616	1119	361	270	823	1.86599	1.04622	1.13615	1.22551	0.767091	1.49058	1.16226	0.661593	0.179409	0.216931
gene	970	lmo0912	813	formate transporter	formate transporter	54	5769	1528	1575	2666	1509	1908	1954	2.06957	1.93194	1.95495	3.69973	3.91501	2.55594	0.58565	0.0335471	1.47435	-0.771889
gene	971	lmo0913	1467	succinate semialdehyde dehydrogenase	succinate semialdehyde dehydrogenase	90	4065	910	1219	1936	555	569	946	0.73952	0.897154	0.851788	0.816441	0.700515	0.742452	1.10138	0.718722	0.143439	0.13931
gene	972	lmo0914	306	PTS sugar t	PTS sugar transporter subunit IIB	22	1318	361	341	616	173	244	270	1.20015	1.02669	1.10873	1.04111	1.2289	0.866884	1.06334	0.822182	0.0850321	0.0885971
gene	973	lmo0915	1269	PTS sugar transporter subunit IIC	PTS sugar transporter subunit IIC	89	1997	447	572	978	330	367	488	0.36734	0.425708	0.435128	0.490906	0.456903	0.387302	0.919907	0.810565	0.0912119	-0.120441
gene	974	lmo0916	351	PTS sugar t	PTS sugar transporter subunit IIA	25	1072	242	198	632	74	180	232	0.707989	0.524604	1.00103	0.391891	0.797775	0.655493	1.21053	0.578068	0.238021	0.275638
gene	975	lmo0917	1452	beta-glucosidase	beta-glucosidase	114	5990	1401	1498	3091	893	1021	2032	0.898844	0.870388	1.07365	1.0371	0.992359	1.25904	0.864493	0.607318	0.216584	-0.210074
gene	976	lmos35	173	rli53	-	118	351	40	172	139	37	50	75	0.024793	0.09655	0.0466446	0.0415139	0.04695	0.0448951	1.25966	0.886157	0.0524896	0.333039
gene	977	lmo0918	1899	BglG	transcription antiterminator BglG	14	243	35	86	122	27	39	64	0.182848	0.406889	0.345065	0.255335	0.308663	0.322903	1.05401	0.995124	0.00212277	0.0758894
gene	978	lmo0919	1572	antibiotic ABC transporter	antibiotic ABC transporter ATP-binding protein	94	4617	1265	1242	2110	568	756	1371	0.984269	0.875185	0.888839	0.800008	0.891132	1.03022	1.0099	0.957387	0.0189125	0.0142088
gene	979	lmo0920	1041	hypothetical protein	hypothetical protein	80	2327	594	649	1084	327	348	606	0.54306	0.537354	0.536547	0.541168	0.481989	0.53506	1.0377	0.907983	0.0419222	0.0533892
gene	980	lmo0921	840	hypothetical protein	hypothetical protein	64	5854	1617	1614	2623	664	890	1415	1.84791	1.67044	1.62288	1.37361	1.54084	1.5617	1.14858	0.469797	0.328089	0.199857
gene	981	lmo0922	921	pantothenate kinase	pantothenate kinase	56	261	42	86	133	46	47	87	0.0548545	0.101722	0.0940442	0.108754	0.0929946	0.109736	0.804602	0.547435	0.261667	-0.313653
gene	982	lmo0923	474	ABC transporter ATP-binding protein	ABC transporter ATP-binding protein	35	0	0	0	0	0	2	0	0	0	0	0	0.00633155	0	0	0.206088	0.685948	0
gene	984	lmo0925	1116	hypothetical protein	hypothetical protein	80	245	176	48	21	249	164	117	0.160907	0.0397427	0.0103944	0.412082	0.227144	0.103304	0.284223	0.0823861	1.08415	-1.81491
gene	985	lmo0926	657	TetR family transcriptional regulator	TetR family transcriptional regulator	44	4917	1158	1343	2416	473	788	1187	1.9249	2.02176	2.17427	1.42325	1.98436	1.90554	1.15203	0.457497	0.339612	0.204179
gene	986	lmo0927	1962	hypothetical protein	hypothetical protein	157	34	8	15	11	3	3	3	0.00372685	0.00632845	0.00277435	0.00252986	0.00211724	0.00134971	2.13941	0.357109	0.447199	1.09722
gene	987	lmo0928	624	3-methyladenine DNA glycosylase	3-methyladenine DNA glycosylase	47	8753	1396	2566	4791	903	1075	1892	2.1724	3.6163	4.03642	2.54369	2.5343	2.84343	1.24032	0.430414	0.366113	0.310715
gene	988	lmo0929	669	sortase	sortase	59	2510	796	687	1027	315	355	755	0.986762	0.771278	0.689266	0.706859	0.66669	0.903888	1.07459	0.807011	0.0931207	0.103783
gene	989	lmo0930	732	hypothetical protein	hypothetical protein	53	3504	821	1218	1465	433	557	688	1.13297	1.52222	1.09454	1.08165	1.16447	0.916922	1.18548	0.572373	0.242321	0.245475
gene	990	lmo0931	996	lipoate protein ligase A	lipoate protein ligase A	79	10161	2639	2965	4557	1562	1632	2766	2.44323	2.48601	2.28413	2.61775	2.28897	2.47312	0.977442	0.908831	0.0415169	-0.0329169
gene	991	lmo0932	606	hypothetical protein	hypothetical protein	63	1545	318	575	652	248	282	496	0.36918	0.604552	0.409803	0.521177	0.495971	0.55611	0.879407	0.657322	0.182222	-0.185397
gene	992	lmo0933	948	sugar transferase	sugar transferase	77	8826	2387	2441	3998	1368	1469	2707	2.26732	2.09982	2.05599	2.35217	2.11387	2.48323	0.924288	0.693129	0.159186	-0.113586
gene	993	lmot16	71	tRNA-Gly	Gly tRNA	4	104	20	40	44	10	17	30	0.365697	0.662378	0.435573	0.330989	0.470909	0.529762	1.09912	0.83458	0.0785319	0.136343
gene	994	lmo0934	1140	hypothetical protein	hypothetical protein	75	4249	642	1583	2024	452	509	792	0.626073	1.39806	1.06861	0.797905	0.751977	0.745905	1.34714	0.421452	0.375252	0.429896
gene	995	lmo0935	510	rRNA methylase	rRNA methylase	40	22521	5610	6247	10664	2494	3029	5141	10.2578	10.3447	10.5567	8.25488	8.39049	9.07836	1.2113	0.190491	0.720126	0.276559
gene	996	lmo0936	741	nitroflavin reductase	nitroflavin reductase	51	32134	8824	8571	14739	3341	4307	6701	12.6545	11.1319	11.4437	8.67322	9.35734	9.28088	1.28994	0.147092	0.83241	0.367303
gene	997	lmo0937	162	hypothetical protein	hypothetical protein	22	1775	146	1025	604	235	280	282	0.48538	3.08608	1.08713	1.41423	1.41021	0.905412	1.249	0.951213	0.0217223	0.320778
gene	998	lmo0938	459	protein-tyrosine-phosphatase	protein-tyrosine-phosphatase	30	7	2	1	4	2	0	0	0.00487596	0.00220793	0.00527968	0.00882638	0	0	1.40075	0.202341	0.693916	0.4862
gene	999	lmo0939	747	hypothetical protein	hypothetical protein	54	1359	317	452	590	193	274	358	0.429355	0.554435	0.43264	0.473192	0.562218	0.468284	0.941967	0.855768	0.067644	-0.0862512
gene	1000	lmo0940	963	hypothetical protein	hypothetical protein	63	5761	1435	1660	2666	744	708	1565	1.66595	1.74531	1.67567	1.56353	1.2452	1.75466	1.11473	0.576221	0.239411	0.156688
gene	1001	lmo0941	975	hypothetical protein	hypothetical protein	69	16069	3191	5007	7871	1748	2112	3369	3.38243	4.80656	4.51699	3.35403	3.39151	3.44883	1.24637	0.20547	0.687252	0.317737
gene	1002	lmo0942	1806	heat shock protein 90	heat shock protein 90	132	4915	1230	1413	2272	621	994	1402	0.681526	0.709046	0.681558	0.622862	0.834373	0.750229	0.938692	0.836473	0.077548	-0.0912756
gene	1003	lmo0943	471	fri	non-heme iron-binding ferritin	34	3306	556	1070	1680	778	792	1086	1.19604	2.08454	1.95659	3.02953	2.58104	2.25616	0.665737	0.12474	0.903994	-0.586975
gene	1004	lmo0944	303	hypothetical protein	hypothetical protein	17	5390	1222	1603	2565	690	765	1174	5.25743	6.24584	5.97457	5.37371	4.98609	4.87797	1.14701	0.385007	0.414531	0.197875
gene	1005	lmo0945	1131	competence protein ComEC	competence protein ComEC	90	2508	511	800	1197	377	387	520	0.415269	0.588781	0.526648	0.554591	0.476449	0.408113	1.06361	0.868512	0.0612241	0.0889689
gene	1006	lmo0946	228	hypothetical protein	hypothetical protein	12	101	0	101	0	0	1	0	0	0.557502	0	0	0.00923351	0	60.3781	0.822319	0.0849598	5.91595
gene	1007	lmos36	111	LhrC-5	-	8	3629	1030	959	1640	356	465	731	9.4167	7.94026	8.1175	5.89161	6.44037	6.45427	1.35602	0.068764	1.16264	0.439374
gene	1008	lmo0947	1218	hypothetical protein	hypothetical protein	98	29662	7085	7772	14805	3793	4836	7941	5.28768	5.25306	5.98206	5.12426	5.46774	5.7236	1.0127	0.943418	0.0252957	0.018207
gene	1009	lmo0948	690	transcriptional regulator	transcriptional regulator	47	12674	3039	2750	6885	1466	1468	3161	4.72916	3.87562	5.80062	4.12962	3.4608	4.75058	1.16728	0.438175	0.358352	0.223151
gene	1010	lmo0949	1047	hypothetical protein	hypothetical protein	93	7799	1410	2570	3819	1045	1074	1831	1.10889	1.83044	1.62605	1.48767	1.27959	1.39067	1.09799	0.775538	0.110397	0.134871
gene	1011	lmo0950	900	hypothetical protein	hypothetical protein	70	1103	268	266	569	136	159	305	0.280019	0.251704	0.321872	0.257226	0.251679	0.307767	1.04521	0.912352	0.0398375	0.0637949
gene	1012	lmo0951	822	hypothetical protein	hypothetical protein	68	11916	2073	4179	5664	1668	2071	2742	2.22968	4.0707	3.29824	3.24759	3.37457	2.84825	1.01354	0.953516	0.0206718	0.0193996
gene	1013	lmo0952	459	hypothetical protein	hypothetical protein	40	12483	2488	3675	6320	1411	1839	2844	4.54927	6.0856	6.25642	4.67026	5.09413	5.02215	1.14234	0.473519	0.324663	0.191995
gene	1014	lmo0953	228	hypothetical protein	hypothetical protein	12	7	0	4	3	2	0	0	0	0.0220793	0.00989939	0.022066	0	0	1.44923	0.192057	0.71657	0.535287
gene	1015	lmo0954	315	hypothetical protein	hypothetical protein	35	3471	899	1022	1550	402	539	834	1.87864	1.93414	1.75361	1.52066	1.70635	1.68313	1.13365	0.522988	0.281509	0.180977
gene	1016	lmo0955	846	hypothetical protein	hypothetical protein	42	8	2	3	3	1	1	0	0.00348283	0.00473127	0.0028284	0.00315228	0.00263814	0	1.90703	0.202859	0.692806	0.931326
gene	1017	lmo0956	1134	N-acetylglucosamine-6P-phosphate deacetylase	N-acetylglucosamine-6P-phosphate deacetylase	73	7452	1664	2386	3402	973	1278	2134	1.66718	2.16498	1.84536	1.76467	1.9398	2.06486	0.984085	0.926259	0.0332676	-0.0231455
gene	1018	lmo0957	705	glucosamine-6-phosphate isomerase	glucosamine-6-phosphate isomerase	42	3272	601	1238	1433	685	1039	1045	1.04659	1.95244	1.35103	2.15931	2.74103	1.75747	0.653377	0.15059	0.822205	-0.614012
gene	1019	lmo0958	723	GntR family transcirptional regulator	GntR family transcirptional regulator	41	6468	1447	1555	3466	621	624	1206	2.58128	2.51219	3.34744	2.00531	1.68635	2.0777	1.46306	0.0874642	1.05817	0.548987
gene	1020	lmo0959	1056	undacaprenyl-phosphate N-acetylglucosaminyltransferase	undacaprenyl-phosphate N-acetylglucosaminyltransferase	104	39803	10437	10052	19314	4055	4818	9248	7.33996	6.40214	7.35373	5.16216	5.13312	6.28108	1.27265	0.186221	0.729971	0.34783
gene	1021	lmo0960	909	protease	protease	58	4939	1630	1023	2286	574	749	1399	2.05547	1.1683	1.56069	1.31026	1.43088	1.70376	1.07639	0.844442	0.0734304	0.106204
gene	1022	lmo0961	1227	protease	protease	80	11451	3038	2938	5475	1392	1982	2682	2.77747	2.43258	2.70996	2.30369	2.74512	2.36804	1.06784	0.732157	0.135396	0.0946966
gene	1023	lmo0962	558	lemA	LemA protein	44	12101	3590	2656	5855	1858	1813	4116	5.96751	3.99836	5.26918	5.59071	4.56555	6.60758	0.908804	0.655534	0.183405	-0.13796
gene	1024	lmo0963	915	heat shock protein HtpX	heat shock protein HtpX	72	15132	4283	3663	7186	1646	2008	3474	4.35078	3.36985	3.95206	3.02671	3.09015	3.40814	1.22548	0.211403	0.67489	0.293345
gene	1025	lmo0964	819	hypothetical protein	hypothetical protein	60	214	50	83	81	24	48	65	0.0609495	0.091629	0.0534567	0.0529583	0.0886417	0.0765212	0.94459	0.895737	0.0478195	-0.0822392
gene	1026	lmo0965	585	hypothetical protein	hypothetical protein	42	2127	555	646	926	198	227	531	0.966485	1.0188	0.873032	0.624151	0.598859	0.893028	1.35079	0.201226	0.696315	0.4338
gene	1027	lmo0966	468	hypothetical protein	hypothetical protein	30	5993	1281	1860	2852	752	869	1463	3.12305	4.10674	3.76441	3.31872	3.20957	3.44463	1.10241	0.599432	0.22226	0.140655
gene	1028	lmo0967	669	hypothetical protein	hypothetical protein	43	1017	347	208	462	95	170	330	0.590218	0.320406	0.425444	0.292502	0.438055	0.542082	1.04984	0.902595	0.0445073	0.0701693
gene	1029	lmo0968	795	ppnK	inorganic polyphosphate/ATP-NAD kinase	49	2	1	1	0	0	0	0	0.00149264	0.00135179	0	0	0	0	#DIV/0!	0.215085	0.66739	0
gene	1030	lmo0969	891	ribosomal large subun	ribosomal large subunit pseudouridine synthetase	62	1642	329	525	788	223	254	492	0.388111	0.560885	0.503272	0.476198	0.453931	0.560523	0.97425	0.923315	0.0346499	-0.0376356
gene	1031	lmo0970	789	enoyl-ACP reductase	enoyl-ACP reductase	73	14	3	4	7	1	2	0	0.00300573	0.00362947	0.00379703	0.00181364	0.00303567	0	2.15128	0.237052	0.625157	1.10519
gene	1032	lmo0971	1275	dltD	DltD protein for D-alanine esterification of lipoteichoic acid and wall teichoic acid	91	2406	470	599	1337	279	281	555	0.377753	0.436005	0.58178	0.405917	0.342147	0.430796	1.1838	0.648131	0.188337	0.243429
gene	1033	lmo0972	237	dltC	D-alanine--poly(phosphoribitol) ligase subunit 2	21	7	0	0	7	0	3	0	0	0	0.0131992	0	0.0158289	0	0.833868	0.194731	0.710564	-0.262109
gene	1034	lmo0973	1185	dltB	DltB protein for D-alanine esterification of lipoteichoic acid and wall teichoic acid	110	21	3	7	11	2	1	8	0.00199471	0.00421513	0.00395976	0.0024072	0.00100729	0.00513709	1.18921	0.210434	0.676884	0.250001
gene	1035	lmo0974	1533	dltA	D-alanine--poly(phosphoribitol) ligase subunit 1	127	11	2	4	5	11	3	2	0.0011518	0.00208623	0.00155896	0.0114673	0.00261737	0.00111236	0.315652	0.228134	0.641809	-1.66359
gene	1036	lmo0975	675	ribose-5-phosphate isomerase A	ribose-5-phosphate isomerase A	46	5615	1500	1159	2956	641	827	1396	2.38498	1.66891	2.54457	1.84491	1.99203	2.14362	1.10332	0.71783	0.143978	0.14185
gene	1037	lmo0976	444	hypothetical protein	hypothetical protein	27	1691	345	547	799	207	237	361	0.934559	1.34193	1.17179	1.01503	0.972596	0.944416	1.17607	0.605754	0.217704	0.23397
gene	1038	lmo0977	750	hypothetical protein	hypothetical protein	50	11639	3089	3100	5450	1573	1668	2978	4.51855	4.10674	4.31613	4.16517	3.69636	4.20702	1.07233	0.664092	0.177772	0.100745
gene	1039	lmo0978	1020	branched-chain amino acid	branched-chain amino acid aminotransferase	79	36	9	9	18	1	6	11	0.00833233	0.00754608	0.00902223	0.0016759	0.00841535	0.00983525	1.24963	0.283993	0.546692	0.321495
gene	1040	lmo0979	765	daunorubicin resistance ATP-bindin	daunorubicin resistance ATP-binding protein	38	2625	492	902	1231	426	699	828	0.946962	1.57228	1.28275	1.48423	2.03817	1.5391	0.751159	0.238409	0.622677	-0.41281
gene	1041	lmo0980	753	ABC transporter permease	ABC transporter permease	67	2058	525	557	976	272	348	455	0.573107	0.550664	0.576824	0.537487	0.575509	0.479685	1.06776	0.838965	0.0762562	0.0945815
gene	1042	lmo0981	1476	transporter	transporter	108	12462	3056	3843	5563	1997	2653	3470	2.06957	2.35696	2.03964	2.4481	2.72183	2.26948	0.86918	0.451169	0.345661	-0.202274
gene	1043	lmo0982	1053	peptidase	peptidase	81	3981	1005	1227	1749	490	547	925	0.90747	1.00338	0.855014	0.800913	0.748256	0.806634	1.17406	0.508953	0.293323	0.231512
gene	1044	lmo0983	480	glutathione peroxidase	glutathione peroxidase	34	4158	1133	882	2143	415	499	1153	2.43726	1.71829	2.49581	1.61601	1.62618	2.39536	1.17983	0.474983	0.323322	0.238582
gene	1045	lmo0984	456	hypothetical protein	hypothetical protein	31	515	184	126	205	77	83	132	0.434118	0.269225	0.261855	0.328854	0.296664	0.300768	1.04201	0.969694	0.0133655	0.0593661
gene	1046	lmo0985	429	hypothetical protein	hypothetical protein	30	77	6	28	43	8	2	6	0.0146279	0.061822	0.0567565	0.0353055	0.0073868	0.014127	2.34438	0.609048	0.215348	1.22921
gene	1047	lmo0986	912	antibiotic ABC transporter	antibiotic ABC transporter ATP-binding protein	68	2960	565	819	1576	371	440	845	0.607702	0.797776	0.917732	0.722336	0.716955	0.877744	1.00267	0.978539	0.00942166	0.00384057
gene	1048	lmo0987	855	CylB protein	CylB protein	66	9169	2171	2750	4248	1376	1701	2812	2.40584	2.75991	2.54864	2.76025	2.85567	3.00948	0.894381	0.538332	0.26895	-0.161039
gene	1049	lmo0988	1569	prfC	peptide chain release factor 3	87	16852	4052	4118	8682	2174	2933	4944	3.40645	3.13526	3.95156	3.30837	3.73543	4.01402	0.948945	0.769997	0.113511	-0.0756029
gene	1050	lmo0989	426	MarR family transcriptional regulator	MarR family transcriptional regulator	23	95	22	37	36	15	21	28	0.0699594	0.106556	0.0619788	0.0863451	0.101167	0.0859904	0.872002	0.706214	0.151064	-0.197597
gene	1051	lmo0990	1362	hypothetical protein	hypothetical protein	108	2854	648	828	1378	385	391	643	0.438836	0.507823	0.505236	0.471966	0.401145	0.42054	1.12232	0.724815	0.139773	0.166489
gene	1052	lmos37	126	yybP-ykoY	-	12	2625	711	669	1245	254	361	700	4.33351	3.69276	4.10825	2.80238	3.3333	4.12037	1.18316	0.302475	0.519311	0.242642
gene	1053	lmo0991	768	hypothetical protein	hypothetical protein	54	1759	407	626	726	239	355	423	0.551254	0.767868	0.532367	0.585974	0.728421	0.553307	0.991319	0.957254	0.0189726	-0.012578
gene	1054	lmo0992	768	hypothetical protein	hypothetical protein	59	1598	252	582	764	311	326	455	0.312392	0.653397	0.512755	0.697883	0.612228	0.544727	0.797128	0.413514	0.38351	-0.327117
gene	1055	lmo0993	1335	Na+-transporting ATP synthase subunit J	Na+-transporting ATP synthase subunit J	110	12	3	7	2	0	1	1	0.00199471	0.00421513	0.000719956	0	0.00100729	0.000642136	4.20134	0.240734	0.618463	2.07085
gene	1056	lmo0994	369	hypothetical protein	hypothetical protein	38	3622	753	1360	1509	729	1018	1066	1.44931	2.37062	1.57244	2.53991	2.96833	1.9815	0.719968	0.234674	0.629535	-0.473995
gene	1057	lmo0995	1032	hypothetical protein	hypothetical protein	98	864	199	187	478	100	128	213	0.148518	0.126393	0.193139	0.135098	0.144721	0.153523	1.08009	0.883144	0.0539686	0.111156
gene	1058	lmo0996	480	methylated-DNA	methylated-DNA-protein-cysteine methyltransferase	37	487	165	152	170	55	86	101	0.326162	0.272112	0.181935	0.196805	0.25754	0.192814	1.20559	0.689617	0.161392	0.269741
gene	1059	lmo0997	2175	clpE	ATP-dependent protease	131	14460	3302	3947	7211	1873	2113	3967	1.84356	1.99573	2.17968	1.89296	1.78721	2.139	1.03434	0.871562	0.0597018	0.0487035
gene	1060	lmo0998	612	hypothetical protein	hypothetical protein	63	14722	3535	4134	7053	1434	2035	3375	4.10393	4.34646	4.43304	3.01358	3.57908	3.78402	1.24158	0.227056	0.643867	0.312173
gene	1061	lmo0999	792	hypothetical protein	hypothetical protein	68	3288	794	1020	1474	305	390	740	0.85401	0.993567	0.858335	0.593834	0.635482	0.768675	1.35432	0.192224	0.716193	0.437565
gene	1062	lmo1000	1473	phytoene dehydrogenase	phytoene dehydrogenase	116	24256	5105	7143	12008	2756	3524	5046	3.21876	4.07877	4.09903	3.14554	3.36609	3.07262	1.18909	0.296228	0.528374	0.24986
gene	1063	lmo1001	285	hypothetical protein	hypothetical protein	17	3100	823	838	1439	442	420	1027	3.54081	3.26513	3.35182	3.44229	2.73746	4.26718	0.972319	0.95199	0.0213676	-0.0404978
gene	1064	lmo1002	267	ptsH	phosphocarrier protein HPr	19	0	0	0	0	0	0	0	0	0	0	0	0	0	#DIV/0!	0.211059	0.675596	0
gene	1065	lmo1003	1719	phosphotransferase system e	phosphotransferase system enzyme I	120	20	6	5	9	5	4	3	0.00365697	0.00275991	0.00296982	0.00551649	0.0036934	0.00176587	0.85522	0.241059	0.617877	-0.225632
gene	1066	lmo1004	1035	hypothetical protein	hypothetical protein	106	8019	1320	2998	3701	1096	1237	1884	0.910792	1.87341	1.38255	1.36892	1.29304	1.25544	1.06365	0.947172	0.0235712	0.0890269
gene	1067	lmo1005	861	3-hydroxyisobutyrate dehydrogenase	3-hydroxyisobutyrate dehydrogenase	51	589	71	195	323	65	88	141	0.101821	0.253262	0.250785	0.16874	0.191188	0.195285	1.09124	0.984777	0.00666191	0.125964
gene	1068	lmo1006	1146	aminotransferase	aminotransferase	75	2	2	0	0	4	0	3	0.00195038	0	0	0.00706111	0	0.0028254	0.197277	0.232979	0.632683	-2.3417
gene	1069	lmo1007	222	hypothetical protein	hypothetical protein	17	83	14	29	40	10	10	41	0.0602324	0.112994	0.0931707	0.0778799	0.0651777	0.170355	0.849989	0.844708	0.0732934	-0.234484
gene	1070	lmo1008	234	hypothetical protein	hypothetical protein	15	961	309	179	473	135	58	256	1.50667	0.790438	1.24864	1.19156	0.428435	1.2055	1.25491	0.47302	0.325121	0.327586
gene	1071	lmo1009	453	hypothetical protein	hypothetical protein	34	2569	551	755	1263	346	446	580	1.18529	1.47087	1.47093	1.34732	1.45346	1.20495	1.0303	0.905945	0.0428979	0.0430586
gene	1072	lmo1010	879	LysR family transcriptional regulator	LysR family transcriptional regulator	58	1824	410	437	977	112	117	371	0.51702	0.499068	0.667014	0.255661	0.223515	0.45182	1.80785	0.15644	0.805652	0.854276
gene	1073	lmo1011	711	tetrahydrodipicolinate succinylase	tetrahydrodipicolinate succinylase	46	3	0	3	0	0	0	0	0	0.00431986	0	0	0	0	#DIV/0!	0.212291	0.673069	0
gene	1074	lmo1012	1116	N-acyl-L-amino acid amidohydrolase	N-acyl-L-amino acid amidohydrolase	69	405	84	167	154	85	110	157	0.0890392	0.160315	0.0883772	0.163096	0.176641	0.16072	0.674845	0.253643	0.595777	-0.567372
gene	1075	lmo1013	846	hypothetical protein	hypothetical protein	62	7130	1243	2920	2967	648	1105	1208	1.46633	3.11959	1.89494	1.38375	1.97478	1.37624	1.36878	0.304321	0.516668	0.452888
gene	1076	lmo1014	1194	gbuA	glycine/betaine ABC transporter ATP-binding protein	80	16953	4387	4579	7987	2162	2967	4203	4.01078	3.79129	3.95332	3.578	4.10937	3.71099	1.03132	0.843983	0.0736664	0.0444971
gene	1077	lmo1015	849	gbuB	glycine/betaine ABC transporter permease	56	57298	11126	18141	28031	6243	10013	11301	14.5312	21.4575	19.8207	14.7598	19.8118	14.2544	1.14303	0.529849	0.275848	0.192861
gene	1078	lmo1016	903	gbuC	glycine/betaine ABC transporter substrate-binding protein	58	12199	3303	3180	5716	1522	1979	3421	4.16516	3.63166	3.90241	3.47425	3.78064	4.16625	1.02435	0.883085	0.0539977	0.0347073
gene	1079	lmo1017	492	PTS glucose transporter subu	PTS glucose transporter subunit IIA	38	4476	813	1303	2360	469	623	1105	1.5648	2.27126	2.45922	1.63404	1.81657	2.05399	1.14364	0.607386	0.216536	0.193631
gene	1080	lmo1018	696	copper homeostasis protein CutC	copper homeostasis protein CutC	45	1574	367	407	800	170	226	323	0.596492	0.599084	0.703957	0.500162	0.556473	0.507002	1.21482	0.512992	0.28989	0.28074
gene	1081	lmo1019	873	hypothetical protein	hypothetical protein	54	2000	516	509	975	192	290	521	0.698887	0.624353	0.714956	0.47074	0.595048	0.681497	1.16649	0.564271	0.248512	0.222178
gene	1082	lmo1020	714	hypothetical protein	hypothetical protein	55	11	6	1	4	1	1	2	0.00797884	0.00120432	0.00287982	0.0024072	0.00201458	0.00256854	1.72567	0.224229	0.649309	0.787156
gene	1083	lmo1021	1059	two-component response	two-component sensor histidine kinase	61	9	4	1	4	3	0	0	0.00479602	0.00108587	0.00259656	0.00651127	0	0	1.30212	0.224615	0.648562	0.380863
gene	1084	lmo1022	639	two-component response	two-component response regulator	48	519	73	280	166	117	155	170	0.111233	0.386387	0.136942	0.322715	0.357798	0.250166	0.681827	0.273473	0.563086	-0.552523
gene	1085	lmo1023	660	potassium transporter	potassium transporter	48	22	6	9	7	1	3	3	0.00914242	0.0124196	0.00577465	0.00275824	0.00692513	0.00441469	1.93904	0.213513	0.670576	0.95534
gene	1086	lmo1024	921	hypothetical protein	hypothetical protein	76	507	153	140	214	90	124	171	0.147241	0.122017	0.111498	0.156784	0.180782	0.158929	0.766888	0.458615	0.338552	-0.382912
gene	1087	lmo1025	852	hypothetical protein	hypothetical protein	84	3663	992	974	1697	397	506	845	0.863741	0.768043	0.799965	0.625728	0.667451	0.710554	1.21361	0.396532	0.401722	0.279305
gene	1088	lmo1026	966	LytR protein	LytR protein	86	36563	10389	8155	18019	4416	5420	9797	8.83541	6.28104	8.29661	6.79837	6.98311	8.04664	1.07261	0.742757	0.129153	0.101126
gene	1089	lmo1027	1668	hypothetical protein	hypothetical protein	122	146	20	66	60	10	15	61	0.0119901	0.0358336	0.0194742	0.0108521	0.0136232	0.0353175	1.12552	0.797558	0.0982377	0.170588
gene	1090	lmo1028	210	hypothetical protein	hypothetical protein	15	2	1	0	1	0	0	1	0.00487596	0	0.00263984	0	0	0.004709	1.59605	0.192719	0.715075	0.674506
gene	1091	lmo1029	771	hypothetical protein	hypothetical protein	54	13465	2892	4112	6461	2158	2759	3940	3.91702	5.04389	4.73778	5.29093	5.66117	5.15374	0.850542	0.279792	0.553164	-0.233546
gene	1092	lmo1030	1029	LacI family transcriptional regulator	LacI family transcriptional regulator	74	3426	818	902	1706	488	559	987	0.808487	0.807385	0.912884	0.873096	0.837005	0.942118	0.953449	0.859374	0.0658178	-0.0687719
gene	1093	lmo1031	1404	hypothetical protein	hypothetical protein	91	20649	5980	5264	9405	3013	3513	5217	4.8063	3.8316	4.09247	4.38361	4.27745	4.04948	1.00156	0.986652	0.00583593	0.00225047
gene	1094	lmo1032	825	transketolase	transketolase	55	1600	332	514	754	155	189	379	0.441496	0.619023	0.542847	0.373115	0.380756	0.486739	1.2924	0.42371	0.372931	0.370052
gene	1095	lmo1033	957	transketolase	transketolase	62	1324	155	372	797	115	197	199	0.182848	0.397427	0.50902	0.245573	0.352065	0.226716	1.32139	0.65256	0.185379	0.402062
gene	1096	lmo1034	1464	glycerol kinase	glycerol kinase	96	211	57	54	100	37	34	42	0.0434265	0.0372588	0.0412475	0.0510275	0.0392424	0.0309028	1.00627	0.95345	0.0207019	0.00902048
gene	1097	lmo1035	1857	PTS beta-glucoside transporter subunit IIABC	PTS beta-glucoside transporter subunit IIABC	148	16915	4657	4594	7664	1794	2441	4215	2.30142	2.05606	2.05051	1.60485	1.82749	2.01167	1.17707	0.374777	0.426227	0.235204
gene	1098	lmo1036	1266	hypothetical protein	hypothetical protein	87	36675	9431	8648	18596	3896	4598	8825	7.92848	6.58419	8.46387	5.9289	5.85595	7.16499	1.21249	0.228642	0.640843	0.277976
gene	1099	lmo1037	804	hypothetical protein	hypothetical protein	70	7669	2362	1738	3569	893	993	1804	2.46793	1.64459	2.01891	1.68899	1.57181	1.82036	1.2067	0.398277	0.399814	0.271066
gene	1100	lmo1038	582	hypothetical protein	hypothetical protein	29	18395	2937	6306	9152	1966	2938	4000	7.40725	14.4033	12.4964	8.97552	11.2254	9.74276	1.14572	0.688159	0.162311	0.196252
gene	1101	lmo1039	663	ABC transporter ATP-binding protein	ABC transporter ATP-binding protein	40	2804	658	620	1526	414	416	775	1.20314	1.02669	1.51065	1.3703	1.15234	1.36855	0.961268	0.855662	0.0676978	-0.0569896
gene	1102	lmo1040	672	molybdenum ABC transporter permease	molybdenum ABC transporter permease	50	4151	1133	1375	1643	463	861	1168	1.65734	1.82154	1.30118	1.22598	1.90801	1.65003	0.999169	0.980041	0.00875589	-0.00119926
gene	1103	lmo1041	771	molybdate ABC transporter substrate-binding protein	molybdate ABC transporter substrate-binding protein	48	3924	901	1040	1983	412	526	1041	1.37289	1.43515	1.63587	1.1364	1.21421	1.5319	1.1446	0.523599	0.281001	0.194845
gene	1104	lmo1042	1224	molybdopterin biosynthesis protein	molybdopterin biosynthesis protein MoeA	90	16178	4306	5198	6674	2688	3767	5410	3.49931	3.8256	2.93638	3.95422	4.63768	4.24595	0.7993	0.24172	0.616687	-0.323191
gene	1105	lmo1043	486	molybdopterin-guanine dinucleotide biosynthesis MobB	molybdopterin-guanine dinucleotide biosynthesis MobB	33	69	15	31	23	6	27	38	0.0332452	0.0622234	0.0275983	0.024072	0.0906562	0.0813373	0.627683	0.246276	0.608578	-0.671893
gene	1106	lmo1044	423	molybdopterin converting factor subunit 2	molybdopterin converting factor subunit 2	28	7233	2061	2016	3156	907	957	1883	5.38358	4.76912	4.46321	4.28868	3.78706	4.7502	1.13956	0.424023	0.372611	0.188476
gene	1107	lmo1045	249	molybdopterin converting factor subunit 1	molybdopterin converting factor subunit 1	16	11509	3478	2451	5580	1183	1560	2911	15.8987	10.1468	13.8097	9.78901	10.8032	12.8512	1.19172	0.403723	0.393916	0.253045
gene	1108	lmo1046	483	moaC	molybdenum cofactor biosynthesis protein MoaC	28	107	15	45	47	27	32	28	0.0391818	0.106454	0.0664673	0.127667	0.126631	0.070635	0.652758	0.307522	0.512124	-0.61538
gene	1109	lmo1047	1002	moaA	molybdenum cofactor biosynthesis protein A	70	2443	667	637	1139	327	483	603	0.696914	0.602764	0.644309	0.618477	0.764534	0.60847	0.976151	0.940469	0.0266557	-0.0348236
gene	1110	lmo1048	489	molybdenum cofactor biosynthesis protein B	molybdenum cofactor biosynthesis protein B	31	555	100	148	307	67	154	114	0.235933	0.316232	0.392144	0.286146	0.550436	0.259754	0.861332	0.797229	0.0984167	-0.215359
gene	1111	lmo1049	999	molybdopterin biosynthesis protein MoeB	molybdopterin biosynthesis protein MoeB	75	8998	2500	2394	4104	1271	1220	2297	2.43798	2.11431	2.16678	2.24367	1.80238	2.16331	1.08209	0.690375	0.160915	0.113817
gene	1112	lmo1050	555	hypothetical protein	hypothetical protein	36	34285	10386	8842	15057	3708	4590	8980	21.1007	16.2687	16.5617	13.6368	14.1273	17.6195	1.18834	0.327541	0.484735	0.24895
gene	1113	lmo1051	552	def	peptide deformylase	34	1023	143	514	366	350	400	582	0.307616	1.00136	0.426256	1.3629	1.30355	1.2091	0.447738	0.0396913	1.40131	-1.15927
gene	1114	lmos38	528	rli54	-	47	3044	873	687	1484	272	319	583	1.35853	0.9682	1.25027	0.766205	0.75204	0.876174	1.49389	0.162782	0.788393	0.579073
gene	1115	lmo1052	1116	pdhA	pyruvate dehydrogenase subunit E1 alpha	58	23	2	9	12	4	2	11	0.00252205	0.0102783	0.0081926	0.00913074	0.00382076	0.0133963	0.796762	0.231638	0.635191	-0.327779
gene	1116	lmo1053	978	PdhB	pyruvate dehydrogenase subunit E1 beta	61	4	1	2	1	0	0	0	0.00119901	0.00217173	0.00064914	0	0	0	#DIV/0!	0.224392	0.648993	0
gene	1117	lmo1054	1635	PdhC	dihydrolipoamide acetyltransferase	103	83	34	21	28	26	24	49	0.0241431	0.0135048	0.0107644	0.0334203	0.025818	0.033603	0.521452	0.152155	0.817714	-0.939394
gene	1118	lmo1055	1404	PdhD	dihydrolipoamide dehydrogenase	95	68	17	16	35	10	16	17	0.0130881	0.0111558	0.0145886	0.0139364	0.0186614	0.0126399	0.85841	0.730023	0.136663	-0.220262
gene	1119	lmo1056	312	hypothetical protein	hypothetical protein	24	1	0	0	1	0	0	1	0	0	0.0016499	0	0	0.00294312	0.560594	0.197624	0.704161	-0.834971
gene	1120	lmo1057	954	L-lactate dehydrogenase	L-lactate dehydrogenase	59	3790	765	1122	1903	436	519	828	0.948333	1.25964	1.27719	0.978382	0.974683	0.991284	1.18368	0.580233	0.236397	0.243278
gene	1121	lmo1058	273	hypothetical protein	hypothetical protein	21	3415	990	901	1524	281	279	681	3.448	2.84192	2.87365	1.77158	1.47208	2.29059	1.65579	0.0343356	1.46426	0.72752
gene	1122	lmo1059	531	hypothetical protein	hypothetical protein	41	1388	272	472	644	185	211	299	0.485217	0.762543	0.621972	0.597396	0.570225	0.515119	1.11112	0.783032	0.10622	0.152019
gene	1123	lmo1060	663	transcriptional regulator	transcriptional regulator	52	190	31	27	132	29	34	37	0.0436023	0.0343927	0.100517	0.0738361	0.0724475	0.0502595	0.908258	0.713608	0.14654	-0.138825
gene	1124	lmo1061	1446	two-component response	two-component sensor histidine kinase	127	3614	952	1007	1655	529	889	1304	0.548257	0.525209	0.516016	0.551475	0.775615	0.72526	0.774469	0.372144	0.429289	-0.36872
gene	1125	lmo1062	1422	ABC transporters permease	ABC transporters permease	103	720	245	156	319	113	111	273	0.173972	0.100321	0.122637	0.14525	0.119408	0.187217	0.878409	0.756407	0.121245	-0.187036
gene	1126	lmo1063	669	ABC transporter ATP-binding protein	ABC transporter ATP binding protein	62	86	24	23	39	3	7	10	0.028312	0.0245721	0.0249081	0.00640625	0.0125099	0.0113927	2.56665	0.241819	0.61651	1.35989
gene	1127	lmo1064	945	transporter	transporter	69	1201	345	346	510	108	129	235	0.365697	0.332149	0.292678	0.207228	0.207152	0.240568	1.51237	0.199009	0.701127	0.59681
gene	1128	lmo1065	615	hypothetical protein	hypothetical protein	40	1371	526	293	552	221	237	336	0.961783	0.485192	0.546446	0.731487	0.656502	0.593334	1.00611	0.912532	0.039752	0.00878278
gene	1129	lmo1066	774	myo-inositol-1(or 4)-monophosphatase	myo-inositol-1(or 4)-monophosphatase	54	9014	2294	2462	4258	1540	2219	2583	3.10707	3.01995	3.12234	3.77573	4.55314	3.37871	0.790032	0.209575	0.678661	-0.340017
gene	1130	lmo1067	1839	bipA	GTP-binding elongation factor	127	6647	1401	1814	3432	169	142	350	0.806837	0.946106	1.07007	0.17618	0.123889	0.194663	5.70614	0.000237239	3.62481	2.51251
gene	1131	lmo1068	861	hypothetical protein	hypothetical protein	74	14033	3392	3916	6725	1953	2482	3926	3.35255	3.50523	3.59856	3.49417	3.71636	3.74747	0.95422	0.780747	0.10749	-0.0676066
gene	1132	lmo1069	243	hypothetical protein	hypothetical protein	27	7527	1865	1783	3879	823	680	2008	5.05203	4.37415	5.68885	4.03562	2.79057	5.25315	1.25131	0.254026	0.595122	0.323443
gene	1133	lmo1070	282	hypothetical protein	hypothetical protein	20	88	10	28	50	3	11	5	0.0365697	0.0927329	0.0989939	0.0198594	0.0609411	0.0176587	2.31869	0.583122	0.234241	1.21331
gene	1134	lmo1071	1203	cell division protein FtsW	cell division protein FtsW	113	123	9	66	48	10	29	26	0.00582526	0.0386876	0.0168202	0.0117164	0.0284359	0.0162523	1.08738	0.901416	0.0450748	0.12085
gene	1135	lmo1072	3441	pycA	pyruvate carboxylase	241	61	11	34	16	10	10	10	0.00333831	0.00934475	0.00262888	0.0054936	0.0045976	0.00293091	1.17584	0.95061	0.0219977	0.233695
gene	1136	lmo1073	900	metal ABC transporter substrate-binding protein	metal ABC transporter substrate-binding protein	63	2268	486	762	1020	292	304	692	0.564218	0.801162	0.641103	0.613644	0.534664	0.775864	1.04278	0.885615	0.052755	0.0604321
gene	1137	lmo1074	804	teichoic acid translocation permease TagG	teichoic acid translocation permease TagG	93	2	0	0	2	1	0	2	0	0	0.000851561	0.00142361	0	0.00151903	0.289386	0.239095	0.62143	-1.78893
gene	1138	lmo1075	1002	teichoic acid ABC	teichoic acid ABC transporter ATP-binding protein	85	1183	269	420	494	237	454	391	0.231465	0.327293	0.230132	0.369151	0.591813	0.324921	0.613499	0.198612	0.701994	-0.704867
gene	1139	lmo1076	1719	autolysin	autolysin	147	20018	4431	6253	9334	2766	2965	5163	2.20463	2.81759	2.51431	2.4912	2.23489	2.48087	1.04573	0.840718	0.0753494	0.0645087
gene	1140	lmo1077	1689	teichoic acid biosynthesis protein B	teichoic acid biosynthesis protein B	141	9	3	1	5	1	1	5	0.00155616	0.000469772	0.00140417	0.000938977	0.00078583	0.00250479	0.810976	0.243045	0.614314	-0.302269
gene	1141	lmo1078	873	UDP-glucose pyrophosphor	UDP-glucose pyrophosphorylase	65	47	9	13	25	1	2	1	0.010127	0.0132476	0.0152298	0.00203686	0.00340929	0.00108669	5.90928	0.70204	0.153638	2.56298
gene	1142	lmo1079	2859	hypothetical protein	hypothetical protein	281	32400	7355	8793	16252	4834	5718	9895	1.91438	2.0727	2.29018	2.27758	2.25468	2.48731	0.89425	0.550485	0.259254	-0.16125
gene	1143	lmo1080	1872	teichoic acid biosynthesis protein GgaB	teichoic acid biosynthesis protein GgaB	163	36645	9464	9827	17354	4088	5047	9280	4.24657	3.99337	4.2158	3.32045	3.43079	4.02143	1.15624	0.310622	0.507768	0.209436
gene	1144	lmo1081	867	glucose-1-phosphate thymid	glucose-1-phosphate thymidyl transferase	74	6101	1521	1358	3222	809	877	1946	1.50331	1.21555	1.7241	1.44741	1.31315	1.85751	0.962082	0.880337	0.055351	-0.055768
gene	1145	lmo1082	561	dTDP-sugar epimerase	dTDP-sugar epimerase	45	16	6	3	7	0	1	1	0.00975192	0.00441585	0.00615962	0	0.00246227	0.00156967	5.0416	0.210116	0.677542	2.33388
gene	1146	lmo1083	987	dTDP-D-glucose 4,6-dehydratase	dTDP-D-glucose 4,6-dehydratase	94	9672	2171	2639	4862	1216	1521	2530	1.68921	1.85959	2.04812	1.71269	1.79287	1.90113	1.03518	0.881145	0.0549525	0.0498854
gene	1147	lmo1084	831	DTDP-L-rhamnose synthetase	DTDP-L-rhamnose synthetase	76	33127	8109	8910	16108	5406	7108	7885	7.80378	7.76551	8.3926	9.41752	10.3629	7.32838	0.883915	0.512566	0.29025	-0.17802
gene	1148	lmo1085	2091	teichoic acid biosynthesis protein B	teichoic acid biosynthesis protein B	182	44	10	11	23	6	13	15	0.00401865	0.00400338	0.00500409	0.0043647	0.00791443	0.00582156	0.719648	0.210458	0.676835	-0.474638
gene	1149	lmo1086	711	ispD	2-C-methyl-D-erythritol 4-phosphate cytidylyltransferase	65	2	0	0	2	0	1	0	0	0	0.00121839	0	0.00170465	0	0.714744	0.219924	0.657728	-0.484501
gene	1150	lmo1087	1026	glucitol dehydrogenase	glucitol dehydrogenase	83	2	0	0	2	1	0	1	0	0	0.000954158	0.00159513	0	0.000851024	0.390065	0.238528	0.62246	-1.35821
gene	1151	lmo1088	1161	tagB	teichoic acid biosynthesis protein B	97	25	7	2	16	3	2	9	0.0052781	0.00136573	0.00653156	0.00409471	0.00228458	0.00655376	1.01874	0.286355	0.543095	0.0267821
gene	1152	lmo1089	384	tagD	glycerol-3-phosphate cytidylyltransferase	33	4	1	1	2	0	0	1	0.00221634	0.00200721	0.00239985	0	0	0.00214045	3.09439	0.205136	0.687958	1.62966
gene	1153	lmo1090	984	glycosyltransferase	glycosyltransferase	96	1	0	0	1	1	1	0	0	0	0.000412475	0.00137912	0.00115419	0	0.16282	0.234538	0.629787	-2.61865
gene	1154	lmo1091	1014	glysosyltransferase	glysosyltransferase	76	92	9	21	62	2	1	5	0.00866124	0.0183026	0.0323033	0.0034841	0.00145792	0.00464704	6.1807	0.576335	0.239325	2.62777
gene	1155	lmo1092	1491	nicotinate phosphoribosyltransf	nicotinate phosphoribosyltransferase	107	2216	522	715	979	252	221	455	0.356811	0.442617	0.362299	0.311811	0.228853	0.300364	1.38132	0.32053	0.494131	0.466047
gene	1156	lmo1093	825	nadE	NAD synthetase	48	6	2	0	4	2	3	4	0.00304747	0	0.0032998	0.00551649	0.00692513	0.00588625	0.346318	0.213317	0.670975	-1.52983
gene	1157	lmo1094	309	hypothetical protein	hypothetical protein	22	2950	485	1098	1367	260	387	487	1.61239	3.30587	2.46045	1.56468	1.94911	1.5636	1.45325	0.226974	0.644025	0.539282
gene	1158	lmo1095	405	PTS cellbio	PTS cellbiose transporter subunit IIB	29	45	2	23	20	1	0	8	0.0050441	0.0525334	0.0273087	0.00456537	0	0.0194855	3.52944	0.913882	0.03911	1.81944
gene	1159	lmo1096	1557	guaA	GMP synthase	88	2	0	1	1	0	0	3	0	0.000752703	0.000449972	0	0	0.00240801	0.499447	0.241624	0.61686	-1.0016
gene	1160	lmo1097	1203	integrase	integrase	101	3887	892	1134	1861	724	893	1201	0.645944	0.7437	0.729615	0.949055	0.979666	0.839927	0.765449	0.27087	0.567239	-0.385622
gene	1161	lmo1097a	201	hypothetical protein	hypothetical protein	16	3	2	1	0	1	0	0	0.00914242	0.00413986	0	0.00827473	0	0	1.60516	0.192283	0.716059	0.682718
gene	1162	lmo1098	231	hypothetical protein	hypothetical protein	20	648	153	286	209	385	512	410	0.559516	0.947201	0.413795	2.54862	2.83653	1.44802	0.281057	0.00390017	2.40892	-1.83106
gene	1163	lmo1099	420	hypothetical protein	hypothetical protein	39	477	84	196	197	34	77	78	0.157531	0.332888	0.200018	0.115422	0.218763	0.14127	1.45216	0.400361	0.397548	0.538201
gene	1164	lmo1100	2124	cadA	cadmium resistance protein	186	2677	759	865	1053	403	427	666	0.298456	0.308041	0.224173	0.286857	0.254368	0.252919	1.04599	0.926511	0.0331493	0.0648751
gene	1165	lmo1101	501	lipoprotein signal peptidase	lipoprotein signal peptidase	52	1860	689	354	817	241	192	475	0.969097	0.450927	0.622139	0.613603	0.409115	0.645223	1.22436	0.649487	0.18743	0.292028
gene	1166	lmo1102	336	cadmium efflux system accessory protein	cadmium efflux system accessory protein	33	48	9	11	28	20	15	31	0.0199471	0.0220793	0.0335979	0.0802399	0.0503646	0.0663541	0.383961	0.0456572	1.34049	-1.38097
gene	1167	lmo1103	918	hypothetical protein	hypothetical protein	79	2532	486	868	1178	514	753	796	0.449946	0.727778	0.590455	0.86141	1.05613	0.711715	0.672503	0.239153	0.621325	-0.572388
gene	1168	lmo1104	1011	P60 protein	P60 protein	81	978	308	251	419	153	162	246	0.27811	0.205255	0.204832	0.250081	0.221604	0.214521	1.0029	0.987089	0.0056439	0.00418087
gene	1169	lmo1105	2160	hypothetical protein	hypothetical protein	162	7294	1501	2174	3619	672	760	1530	0.677668	0.888895	0.88459	0.549197	0.519812	0.667108	1.41186	0.207538	0.682902	0.497596
gene	1170	lmo1106	2451	hypothetical protein	hypothetical protein	173	5351	1056	1614	2681	776	985	1323	0.446446	0.617964	0.613648	0.593868	0.630867	0.540174	0.95079	0.858712	0.0661523	-0.0728007
gene	1171	lmo1107	396	hypothetical protein	hypothetical protein	33	237	65	72	100	57	75	106	0.144062	0.144519	0.119993	0.228684	0.251823	0.226888	0.577576	0.185325	0.732065	-0.791918
gene	1172	lmo1108	501	hypothetical protein	hypothetical protein	44	1284	309	283	692	143	124	315	0.513638	0.42603	0.622762	0.430286	0.31226	0.505682	1.25172	0.49736	0.303329	0.323908
gene	1173	lmo1109	222	hypothetical protein	hypothetical protein	14	0	0	0	0	0	0	0	0	0	0	0	0	0	#DIV/0!	0.192171	0.716312	0
gene	1174	lmo1110	291	hypothetical protein	hypothetical protein	24	263	36	142	85	36	56	73	0.109709	0.391907	0.140241	0.198594	0.258538	0.214848	0.955174	0.706354	0.150978	-0.0661649
gene	1175	lmo1111	1185	hypothetical protein	hypothetical protein	85	1125	184	455	486	325	395	466	0.158325	0.354567	0.226405	0.506219	0.514904	0.387246	0.524932	0.119045	0.924288	-0.929799
gene	1176	lmo1112	1401	hypothetical protein	hypothetical protein	110	3992	1081	1024	1887	594	553	897	0.718761	0.616614	0.679278	0.714937	0.557032	0.575996	1.0902	0.749123	0.125447	0.124593
gene	1177	lmo1113	375	hypothetical protein	hypothetical protein	26	3622	1191	967	1464	555	702	1368	3.35035	2.46354	2.22965	2.82614	2.99166	3.71649	0.843643	0.392316	0.406364	-0.245295
gene	1178	lmo1114	315	hypothetical protein	hypothetical protein	27	505	105	151	249	142	177	222	0.284431	0.370441	0.365178	0.696304	0.726369	0.580777	0.509147	0.0361308	1.44212	-0.973847
gene	1179	lmo1115	2589	fibrinogen-binding protein	fibrinogen-binding protein	235	17271	3184	5631	8456	1945	2468	3653	0.990961	1.58717	1.42484	1.09579	1.16366	1.098	1.19227	0.568389	0.245354	0.253708
gene	1180	lmos39	369	rli38	-	36	1952	428	779	745	243	228	548	0.869546	1.43331	0.81945	0.893671	0.701746	1.07522	1.16912	0.668388	0.174971	0.225428
gene	1181	lmo1116	774	regulatory protein	regulatory protein	71	1625	364	482	779	254	454	460	0.374968	0.449671	0.434458	0.473641	0.708509	0.457635	0.767842	0.427075	0.369496	-0.381118
gene	1182	lmo1117	357	hypothetical protein	hypothetical protein	31	3	1	1	1	0	0	3	0.00235933	0.0021367	0.00127734	0	0	0.00683564	0.844599	0.207342	0.683314	-0.243661
gene	1183	lmos40	363	rliC	-	44	11	2	3	6	4	4	10	0.00332452	0.00451622	0.00539967	0.012036	0.0100729	0.0160534	0.34695	0.210211	0.677344	-1.5272
gene	1184	lmo1118	1518	hypothetical protein	hypothetical protein	174	49351	12388	13823	23140	6981	7680	14729	5.20719	5.2621	5.26602	5.31181	4.89057	5.97921	0.97242	0.88757	0.0517974	-0.0403482
gene	1185	lmo1119	858	methylase	methylase	93	4206	1130	1299	1777	828	1020	1793	0.888683	0.925193	0.756612	1.17875	1.21525	1.36181	0.684403	0.152455	0.816858	-0.547082
gene	1186	lmo1120	417	hypothetical protein	hypothetical protein	44	18574	4605	5698	8271	2357	3090	4198	7.6547	8.5778	7.44344	7.0922	7.78133	6.73922	1.09546	0.554532	0.256074	0.131539
gene	1187	lmo1121	369	hypothetical protein	hypothetical protein	40	5621	1482	1525	2614	799	777	1793	2.70981	2.52532	2.5877	2.64461	2.15233	3.16621	0.982379	0.977942	0.00968669	-0.025648
gene	1188	lmo1122	420	hypothetical protein	hypothetical protein	39	5922	1739	1651	2532	730	842	1539	3.26127	2.80407	2.5708	2.47818	2.39219	2.78737	1.12777	0.526303	0.278764	0.173468
gene	1189	lmo1123	474	hypothetical protein	hypothetical protein	52	5382	1299	1732	2351	889	1087	1786	1.82708	2.20623	1.79027	2.26346	2.31619	2.42604	0.831264	0.303192	0.518282	-0.266622
gene	1190	lmo1124	438	hypothetical protein	hypothetical protein	40	14375	3233	4536	6606	1692	2122	3314	5.91149	7.51137	6.53954	5.60034	5.87805	5.85211	1.15187	0.381127	0.41893	0.203972
gene	1191	lmo1125	534	hypothetical protein	hypothetical protein	53	6500	1277	2045	3178	1026	1402	2258	1.76225	2.55578	2.37436	2.56298	2.93103	3.00932	0.787031	0.211706	0.674266	-0.345507
gene	1192	lmo1126	453	hypothetical protein	hypothetical protein	32	4457	904	1394	2159	810	1202	1330	2.06619	2.88549	2.6716	3.35127	4.162	2.93577	0.729567	0.181279	0.741652	-0.454888
gene	1193	lmo1127	456	hypothetical protein	hypothetical protein	29	33	27	1	5	3	2	2	0.0680953	0.00228406	0.00682717	0.0136961	0.00764152	0.00487138	2.9458	0.70859	0.149605	1.55866
gene	1194	lmo1128	1023	hypothetical protein	hypothetical protein	63	6082	1515	1270	3297	567	730	1316	1.75883	1.33527	2.07227	1.19156	1.2839	1.47549	1.30763	0.236905	0.625426	0.386953
gene	1195	lmo1129	615	hypothetical protein	hypothetical protein	40	1456	244	658	554	201	148	218	0.44615	1.08961	0.548426	0.665289	0.409968	0.384961	1.42731	0.427177	0.369393	0.513303
gene	1196	lmo1130	720	transcriptional regulator	transcriptional regulator	57	342	41	150	151	20	50	41	0.052609	0.17431	0.104899	0.0464547	0.0971948	0.0508076	1.70638	0.346258	0.460601	0.77094
gene	1197	lmo1131	1716	ABC transporter ATP-binding protein	ABC transporter ATP-binding protein	131	20241	4795	6604	8842	2663	3668	5485	2.67712	3.3392	2.67268	2.69137	3.10246	2.9575	0.992878	0.954605	0.0201761	-0.0103121
gene	1198	lmo1132	1647	ABC transporter ATP-binding protein	ABC transporter ATP-binding protein	125	17494	4474	4711	8309	1834	2240	4115	2.6178	2.49637	2.63213	1.94251	1.98557	2.3253	1.23874	0.206138	0.685842	0.30887
gene	1199	lmo1133	309	hypothetical protein	hypothetical protein	19	11	1	7	3	2	1	10	0.00384944	0.0244034	0.00625225	0.0139364	0.00583169	0.0371763	0.605944	0.210873	0.675979	-0.722744
gene	1200	lmo1134	348	regulatory protein	regulatory protein	33	8120	2186	1992	3942	1180	1487	2624	4.84493	3.99836	4.73011	4.73415	4.99281	5.61655	0.884634	0.429857	0.366676	-0.176847
gene	1201	lmo1135	1152	hypothetical protein	hypothetical protein	81	573	110	189	274	70	88	139	0.0993251	0.154555	0.133947	0.114416	0.120378	0.121213	1.08938	0.870795	0.0600842	0.12351
gene	1202	lmo1136	1620	internalin	internalin	140	6727	1768	1710	3249	790	846	1969	0.923646	0.809048	0.918946	0.74709	0.669561	0.993431	1.10023	0.692866	0.159351	0.137803
gene	1203	lmo1137	348	hypothetical protein	hypothetical protein	28	1021	323	303	395	236	215	333	0.843715	0.716788	0.558609	1.11591	0.850802	0.840052	0.755003	0.291653	0.535134	-0.405447
gene	1204	lmo1138	573	ATP-dependent Clp prot	ATP-dependent Clp protease proteolytic subunit	41	3364	1241	729	1394	434	403	1056	2.2138	1.17774	1.34632	1.40146	1.0891	1.81928	1.09931	0.801743	0.0959647	0.136601
gene	1205	lmo1139	240	hypothetical protein	hypothetical protein	20	1341	336	304	701	234	272	490	1.22874	1.00681	1.38789	1.54903	1.50691	1.73056	0.757015	0.205574	0.687032	-0.401605
gene	1206	lmo1140	408	hypothetical protein	hypothetical protein	25	3476	961	781	1734	357	442	865	2.81148	2.06927	2.74649	1.89061	1.95898	2.44397	1.21191	0.343333	0.464285	0.277283
gene	1207	lmo1141	480	uroporphyrin-III C-methyltransferase	uroporphyrin-III C-methyltransferase	33	816	200	335	281	113	138	203	0.443269	0.672414	0.337179	0.453355	0.463354	0.434512	1.07522	0.931761	0.0306954	0.104634
gene	1208	lmo1142	1365	PduS protein	PduS protein	82	4867	916	1606	2345	595	700	1155	0.81702	1.29729	1.13239	0.960677	0.945871	0.99492	1.11899	0.761744	0.118191	0.162194
gene	1209	lmo1143	555	PduT protein	PduT protein	39	2850	777	746	1327	295	476	543	1.45716	1.26701	1.34733	1.00146	1.35235	0.983456	1.22001	0.403615	0.394032	0.286896
gene	1210	lmo1144	351	PduU protein	PduU protein	28	2242	476	756	1010	407	541	719	1.24337	1.78842	1.42834	1.92447	2.14085	1.81381	0.758638	0.240669	0.61858	-0.398516
gene	1211	lmo1145	432	PduV protein	PduV protein	30	853	142	244	467	69	99	212	0.346193	0.538734	0.616402	0.30451	0.365647	0.499154	1.28394	0.500554	0.300549	0.360582
gene	1212	lmo1146	750	hypothetical protein	hypothetical protein	42	1260	278	349	633	199	182	299	0.484113	0.550405	0.596792	0.627304	0.480142	0.502854	1.01305	0.959388	0.0180056	0.0187014
gene	1213	lmo1147	558	cobalamin biosynthesis protein CopB	cobalamin biosynthesis protein CopB	29	55	15	5	35	2	3	16	0.0378307	0.0114203	0.0477902	0.00913074	0.0114623	0.038971	1.62919	0.717975	0.143891	0.704155
gene	1214	lmo1148	747	cobalamin (5'-phosphatase) synthetase	cobalamin (5'-phosphatase) synthetase	46	0	0	0	0	0	3	94	0	0	0	0	0.00722622	0.144341	0	0.0673975	1.17136	0
gene	1215	lmo1149	576	alpha-ribazole-5'-phosphatase	alpha-ribazole-5'-phosphatase	32	1226	480	290	456	224	279	335	1.09709	0.60028	0.564265	0.92677	0.966056	0.73946	0.859191	0.533791	0.272629	-0.218949
gene	1216	lmos41	187	rli39	-	12	1	0	0	1	0	0	1	0	0	0.0032998	0	0	0.00588625	0.560594	0.191069	0.718809	-0.834971
gene	1217	lmo1150	885	transcriptional regulator PocR	transcriptional regulator PocR	56	13	3	7	3	11	80	5	0.00391818	0.00827973	0.0021213	0.0260063	0.158289	0.00630669	0.0751263	0.133525	0.874437	-3.73454
gene	1218	lmos42	429	rliH	-	17	0	0	0	0	3	0	0	0	0	0	0.023364	0	0	0	0.200833	0.697164	0
gene	1219	lmo1151	288	PduA protein	PduA protein	17	1430	438	385	607	193	268	404	1.88441	1.50009	1.41387	1.50308	1.74676	1.67862	0.973604	0.885351	0.0528847	-0.0385926
gene	1220	lmo1152	702	PduB protein	PduB protein	44	2813	845	636	1332	307	410	604	1.40461	0.957438	1.19873	0.923761	1.03247	0.969626	1.217	0.511918	0.2908	0.283329
gene	1221	lmo1153	1665	propanediol dehydratase subuni	propanediol dehydratase subunit alpha	108	25676	7630	6353	11693	2788	3809	6582	5.16716	3.89638	4.28717	3.41777	3.90782	4.30481	1.14791	0.421063	0.375653	0.199015
gene	1222	lmo1154	660	diol dehydratase subunit gamm	diol dehydratase subunit gamma	40	7159	1816	1755	3588	975	1185	1913	3.32053	2.90618	3.5519	3.22715	3.28251	3.37812	0.98896	0.935112	0.0291366	-0.0160161
gene	1223	lmo1155	513	diol dehydratase subunit gamma	diol dehydratase subunit gamma	35	278	72	85	121	29	35	55	0.150458	0.160863	0.136894	0.109699	0.110802	0.110998	1.35209	0.42191	0.37478	0.435188
gene	1224	lmo1156	1821	diol dehydratase-reactivating factor large subunit	diol dehydratase-reactivating factor large subunit	104	7991	2152	2035	3804	948	1328	2055	1.51342	1.2961	1.44836	1.20684	1.41486	1.39572	1.05985	0.797639	0.0981934	0.0838661
gene	1225	lmo1157	348	diol dehydratase-reactivating factor small subunit	diol dehydratase-reactivating factor small subunit	24	2745	805	844	1096	298	442	735	2.45322	2.32936	1.80829	1.64391	2.0406	2.1632	1.12708	0.58963	0.229421	0.172596
gene	1226	lmo1158	438	PduK protein	PduK protein	22	5663	1328	1596	2739	983	1400	2152	4.41496	4.80525	4.9299	5.91568	7.05104	6.90939	0.711915	0.054979	1.2598	-0.490222
gene	1227	lmo1159	276	carboxysome structural protein	carboxysome structural protein	17	2632	863	576	1193	243	363	540	3.7129	2.24429	2.77882	1.89248	2.36595	2.2437	1.34356	0.209579	0.678653	0.426062
gene	1228	lmo1160	636	PduL protein	PduL protein	35	9212	2118	2317	4777	903	1185	2200	4.42598	4.38494	5.4045	3.41581	3.75144	4.43991	1.22471	0.219536	0.658494	0.292441
gene	1229	lmo1161	840	ethanolamine utilization protein EutJ	ethanolamine utilization protein EutJ	41	3568	554	859	2155	401	423	608	0.988274	1.38776	2.08129	1.2949	1.14315	1.04747	1.27881	0.477582	0.320952	0.354807
gene	1230	lmo1162	480	hypothetical protein	hypothetical protein	34	6	2	3	1	2	0	6	0.00430232	0.00584451	0.00116463	0.00778799	0	0.012465	0.558509	0.208426	0.681048	-0.840349
gene	1231	lmo1163	264	carbon dioxide concentrating mechanism protein	carbon dioxide concentrating mechanism protein	15	1450	314	388	748	201	159	293	1.53105	1.71335	1.9746	1.7741	1.1745	1.37974	1.20577	0.367081	0.435238	0.269959
gene	1232	lmo1164	996	ATP:cob(I)alamin adenosyltransferase PduO	ATP:cob(I)alamin adenosyltransferase PduO	62	1479	463	330	686	103	172	359	0.546186	0.352556	0.438128	0.219948	0.307386	0.408999	1.42777	0.304391	0.516568	0.513765
gene	1233	lmo1165	1410	ethanolamine utilization protein EutE	ethanolamine utilization protein EutE	81	1401	391	365	645	272	365	391	0.353056	0.298479	0.315314	0.444588	0.499293	0.340966	0.7525	0.385158	0.414361	-0.410236
gene	1234	lmo1166	1119	NADPH-dependent butanol dehydrogenase	NADPH-dependent butanol dehydrogenase	76	4856	1094	1426	2336	564	673	1008	1.05282	1.24283	1.2171	0.982516	0.981182	0.936843	1.21107	0.468583	0.329214	0.276282
gene	1235	lmo1167	705	glpF	glycerol uptake facilitator protein	52	6486	1281	2226	2979	1060	1310	1888	1.80176	2.83549	2.26848	2.69884	2.79136	2.56459	0.857345	0.411678	0.385443	-0.222052
gene	1236	lmo1168	1194	AckA2	acetate kinase	69	20212	4550	5659	10003	2082	2298	3716	4.82296	5.43246	5.7405	3.9949	3.69019	3.80405	1.39226	0.0669756	1.17408	0.477433
gene	1237	lmo1169	1086	cobD	threonine-phosphate decarboxylase	74	6998	1829	1896	3273	894	868	1845	1.80773	1.69712	1.75139	1.59948	1.29968	1.7611	1.12788	0.540116	0.267513	0.173619
gene	1238	lmo1170	876	PduX protein	PduX protein	49	7855	1805	2224	3826	924	1146	1553	2.69422	3.00639	3.09184	2.49661	2.59141	2.2387	1.20005	0.275553	0.559795	0.263098
gene	1239	lmos43	283	rli55	-	22	47678	10487	10899	26292	4926	6022	10941	34.8642	32.8148	47.3227	29.6446	30.3295	35.1281	1.20924	0.36059	0.442987	0.274104
gene	1240	lmo1171	1140	pduQ	NADPH-dependent butanol dehydrogenase	82	3259	642	1137	1480	538	589	912	0.572628	0.918444	0.714688	0.868645	0.795883	0.785599	0.900263	0.650084	0.18703	-0.151581
gene	1242	lmo1172	582	two-component response regulator	two-component response regulator	27	3252	776	1073	1403	525	486	978	2.10208	2.63234	2.05761	2.57436	1.99444	2.55856	0.952952	0.827009	0.08249	-0.0695247
gene	1243	lmo1173	1458	two-component sensor histidine kinase	two-component sensor histidine kinase	96	11724	2688	3270	5766	1744	1981	3383	2.0479	2.25623	2.37833	2.40519	2.28645	2.48915	0.930603	0.702986	0.153053	-0.103763
gene	1244	lmo1174	1422	eutA	ethanolamine utilization protein EutA	87	21659	5112	5923	10624	2871	3299	6085	4.29757	4.5095	4.83545	4.36906	4.20156	4.94039	1.00973	0.947481	0.0234294	0.0139748
gene	1245	lmo1175	1365	eutB	ethanolamine ammonia-lyase large subunit	90	31616	8963	7588	15065	3922	4531	8397	7.28387	5.58458	6.62819	5.76951	5.57827	6.59024	1.08689	0.653523	0.184739	0.120205
gene	1246	lmo1176	882	eutC	ethanolamine ammonia-lyase small subunit	63	7178	1427	2023	3728	1160	1259	1809	1.65667	2.12697	2.34317	2.43776	2.21428	2.02823	0.917148	0.666865	0.175962	-0.124773
gene	1247	lmo1177	654	carboxysome structural protein EutL	carboxysome structural protein EutL	43	7431	1548	2201	3682	840	975	1666	2.63302	3.39045	3.39066	2.58634	2.51237	2.73669	1.20149	0.312218	0.505542	0.26482
gene	1248	lmo1178	522	carboxysome structural protein	carboxysome structural protein	32	973	141	387	445	222	354	370	0.32227	0.801064	0.550654	0.918496	1.22575	0.816717	0.565353	0.150135	0.823519	-0.822776
gene	1249	lmo1179	1461	alcohol dehydrogenase	alcohol dehydrogenase	84	9287	2430	2638	4219	1075	1707	2195	2.11582	2.08018	1.98883	1.69435	2.25166	1.84576	1.06787	0.725383	0.139433	0.0947319
gene	1250	lmo1180	285	carboxysome structural protein	carboxysome structural protein	21	7322	2067	1736	3519	806	1063	2113	7.199	5.47566	6.63542	5.08148	5.6087	7.10722	1.085	0.668602	0.174832	0.117688
gene	1251	lmo1181	756	cobalamin adenosyl transferase	cobalamin adenosyl transferase	52	2093	362	800	931	249	293	412	0.509163	1.01904	0.708949	0.633972	0.624327	0.559646	1.2306	0.580082	0.236511	0.299356
gene	1252	lmo1182	642	PduL protein	PduL protein	44	18472	3979	5881	8612	2508	2912	5337	6.61413	8.85329	7.75032	7.54656	7.33308	8.5677	0.990208	0.934155	0.0295808	-0.014197
gene	1253	lmo1183	573	hypothetical protein	hypothetical protein	35	1203	383	331	489	167	196	444	0.800354	0.626421	0.553235	0.631717	0.620492	0.896055	0.921679	0.797726	0.0981463	-0.117664
gene	1254	lmo1184	270	carbon dioxide concentrating mechanism prote	carbon dioxide concentrating mechanism protein	18	3193	605	818	1770	425	323	693	2.4583	3.01014	3.89376	3.12601	1.98828	2.71945	1.19511	0.443318	0.353285	0.257146
gene	1255	lmo1185	546	PduT protein	PduT protein	36	2212	712	620	880	346	433	656	1.44653	1.14076	0.967941	1.27247	1.3327	1.28713	0.913403	0.690505	0.160833	-0.130677
gene	1256	lmo1186	1122	ethanolamine utilization protein EutH	ethanolamine utilization protein EutH	88	5785	1663	1700	2422	755	963	1432	1.38217	1.27959	1.08983	1.1359	1.21253	1.14942	1.07254	0.798798	0.0975629	0.101037
gene	1257	lmo1187	444	ethanolamine utilization protein EutQ	ethanolamine utilization protein EutQ	36	388	87	118	183	43	50	79	0.176754	0.217113	0.201288	0.158139	0.153892	0.155005	1.27432	0.512638	0.290189	0.34973
gene	1258	lmo1188	1452	hypothetical protein	hypothetical protein	128	37692	8990	10914	17788	4373	5482	9249	5.1369	5.64781	5.50282	4.52318	4.74544	5.10393	1.13324	0.400686	0.397196	0.180452
gene	1259	lmo1189	552	transcriptional regulator	transcriptional regulator	44	17	2	9	6	4	0	9	0.00332452	0.0135486	0.00539967	0.012036	0	0.0144481	0.840991	0.210578	0.676586	-0.249838
gene	1260	lmo1190	495	hypothetical protein	hypothetical protein	29	1553	260	692	601	216	269	218	0.655732	1.58057	0.820625	0.98612	1.02778	0.53098	1.20121	0.702811	0.153162	0.264483
gene	1261	lmo1191	1359	cbiA	cobyrinic acid a,c-diamide synthase	83	11040	2745	3318	4977	1239	1836	2379	2.41889	2.64792	2.37442	1.97637	2.451	2.02459	1.15333	0.42151	0.375192	0.205806
gene	1262	lmo1192	948	cobD	cobalamin biosynthesis protein	68	743	162	193	388	79	94	159	0.174244	0.187999	0.225939	0.153813	0.153168	0.165161	1.24577	0.572396	0.242303	0.317042
gene	1263	lmo1193	633	cbiC	cobalt-precorrin-8X methylmutase	45	5092	1589	1155	2348	658	743	1340	2.58263	1.7001	2.06611	1.93592	1.82947	2.10335	1.08181	0.777263	0.109432	0.113445
gene	1264	lmo1194	1122	cbiD	cobalt-precorrin-6A synthase	70	7855	1860	2344	3651	902	1460	1835	1.94342	2.21802	2.0653	1.70601	2.31101	1.85165	1.06101	0.760516	0.118892	0.0854412
gene	1265	lmo1195	597	cbiE	cobalt-precorrin-6Y C(5)-methyltransferase	42	3728	1044	862	1822	299	459	747	1.81804	1.35945	1.71778	0.942532	1.21091	1.25629	1.43567	0.182338	0.739123	0.521729
gene	1266	lmo1196	570	cobalt-precorrin-6Y C(15)-methyltransferase	cobalt-precorrin-6Y C(15)-methyltransferase	30	741	233	163	345	144	204	324	0.568049	0.359892	0.455372	0.6355	0.753454	0.762858	0.64286	0.161123	0.792842	-0.637424
gene	1267	lmo1197	750	cbiF	precorrin-3 methylase	51	412	88	93	231	38	69	76	0.126201	0.120787	0.179354	0.0986478	0.149909	0.10526	1.20498	0.664311	0.177629	0.269009
gene	1268	lmo1198	1032	cbiG	cobalamin biosynthesis protein CbiG	63	3024	662	940	1422	387	547	775	0.768544	0.98831	0.893774	0.813288	0.962043	0.868922	1.00241	0.999693	#REF!	0.00347341
gene	1269	lmo1199	726	cbiH	precorrin-3B C17-methyltransferase	44	2461	579	781	1101	276	250	795	0.962448	1.17572	0.990839	0.830482	0.629557	1.27625	1.14352	0.5795	0.236946	0.193487
gene	1270	lmo1200	753	cobalt-precorrin-6Y C(15)-methyltransferase	cobalamin biosynthesis protein CbiJ	47	1704	394	514	796	310	435	747	0.613126	0.724388	0.670631	0.873249	1.02551	1.12265	0.66464	0.22048	0.65663	-0.589355
gene	1271	lmo1201	1482	uroporph	uroporphyrinogen-III methyltransferase/uroporphyrinogen-III synthase	94	1347	183	585	579	123	199	208	0.142388	0.412225	0.243904	0.173241	0.23457	0.156299	1.41553	0.561638	0.250544	0.501346
gene	1272	lmo1202	786	cbiK	cobalt chelatase	49	3679	1114	1052	1513	523	535	1043	1.6628	1.42209	1.22268	1.41312	1.20978	1.50352	1.0439	0.871942	0.0595126	0.0619826
gene	1273	lmo1203	711	cbiL	cobalt-precorrin-2 C(20)-methyltransferase	48	418	134	145	139	85	82	122	0.204181	0.200093	0.114668	0.234451	0.189287	0.179531	0.860218	0.683078	0.16553	-0.217226
gene	1274	lmo1204	651	cobalamin biosynthesis protein Cbi	cobalamin biosynthesis protein CbiM	44	3192	638	880	1674	282	312	819	1.06052	1.32476	1.50651	0.848536	0.785687	1.31477	1.3197	0.297686	0.526241	0.400207
gene	1275	lmo1205	297	cobalamin biosynthesis protein CbiN	cobalamin biosynthesis protein CbiN	19	2345	589	690	1066	225	218	556	2.26732	2.40548	2.22163	1.56784	1.27131	2.067	1.40526	0.137913	0.860396	0.490839
gene	1276	lmo1206	678	cbiQ	cobalamin biosynthesis protein CbiQ	55	3702	1070	861	1771	456	542	1100	1.42289	1.03692	1.27504	1.09768	1.0919	1.4127	1.0368	0.897691	0.0468733	0.0521411
gene	1277	lmo1207	807	cobalt transporter ATP-binding protein	cobalt transporter ATP-binding protein CbiO	50	4296	909	1259	2128	421	565	952	1.32967	1.66787	1.68527	1.11477	1.25206	1.34489	1.26163	0.258074	0.588256	0.335286
gene	1278	lmo1208	1536	cbiP	cobyric acid synthase CbiP	93	3421	938	1059	1424	474	560	871	0.737685	0.754256	0.606311	0.674791	0.667195	0.661538	1.04728	0.877261	0.0568714	0.0666481
gene	1279	lmo1209	567	hypothetical protein	hypothetical protein	35	3451	934	999	1518	395	487	589	1.95178	1.89062	1.7174	1.49418	1.54173	1.18869	1.31605	0.234933	0.629057	0.396218
gene	1280	lmo1210	468	hypothetical protein	hypothetical protein	31	2	1	1	0	0	0	0	0.00235933	0.0021367	0	0	0	0	#DIV/0!	0.207167	0.68368	0
gene	1281	lmo1211	450	hypothetical protein	hypothetical protein	45	6238	1764	2006	2468	842	1210	1916	2.86706	2.95273	2.17171	2.47727	2.97934	3.00748	0.944165	0.775836	0.11023	-0.0828889
gene	1282	lmo1212	531	hypothetical protein	hypothetical protein	39	44	13	13	18	10	17	14	0.0243798	0.0220793	0.0182758	0.0339476	0.0482983	0.0253561	0.601613	0.228062	0.641948	-0.733092
gene	1283	lmo1213	312	hypothetical protein	hypothetical protein	20	80	25	20	35	11	2	18	0.0914242	0.0662378	0.0692957	0.0728177	0.0110802	0.0635715	1.53902	0.695304	0.157826	0.622009
gene	1284	lmo1214	552	hypothetical protein	hypothetical protein	40	612	124	159	329	58	67	197	0.226732	0.263295	0.32569	0.191974	0.185593	0.347877	1.12444	0.730013	0.13667	0.169204
gene	1285	lmo1215	870	N-acetylmuramoyl-L-alanine amidase	N-acetylmuramoyl-L-alanine amidase	64	311	86	107	118	33	43	115	0.098281	0.110741	0.073008	0.0682666	0.0744451	0.126922	1.04598	0.881645	0.0547063	0.0648486
gene	1286	lmo1216	987	N-acetylmuramoyl-L-alanine amidase	N-acetylmuramoyl-L-alanine amidase	78	4473	1075	1215	2183	396	678	1015	1.00801	1.03178	1.10822	0.672163	0.963126	0.91916	1.23237	0.361439	0.441965	0.301431
gene	1287	lmo1217	1080	endo-1,4-beta-glucanase and to aminopeptidase	endo-1,4-beta-glucanase and to aminopeptidase	68	11342	3047	2541	5754	1220	1480	2689	3.27729	2.47515	3.35065	2.37534	2.41157	2.7932	1.20092	0.345226	0.461896	0.264139
gene	1288	lmo1218	759	rRNA methylase	rRNA methylase	53	8407	2458	2460	3489	1313	1679	2466	3.39201	3.07443	2.60672	3.27992	3.51013	3.28653	0.900422	0.545957	0.262842	-0.151327
gene	1289	lmo1219	360	hypothetical protein	hypothetical protein	26	4	3	0	1	3	3	0	0.00843916	0	0.00152298	0.0152764	0.0127849	0	0.355014	0.204642	0.689005	-1.49405
gene	1290	lmo1220	324	hypothetical protein	hypothetical protein	19	1928	408	514	1006	167	229	384	1.57057	1.79191	2.09659	1.16369	1.33546	1.42757	1.39024	0.176356	0.753611	0.475331
gene	1291	lmos44	229	T-box	-	15	12	1	3	8	0	0	0	0.00487596	0.0132476	0.0211187	0	0	0	#DIV/0!	0.192133	0.716397	0
gene	1292	lmo1221	1053	pheS	phenylalanyl-tRNA synthetase subunit alpha	64	9	1	2	6	1	1	2	0.0011428	0.00206993	0.00371227	0.00206868	0.00173128	0.00220734	1.15276	0.225179	0.647473	0.205096
gene	1293	lmo1222	2409	pheT	phenylalanyl-tRNA synthetase subunit beta	158	18	2	9	7	1	4	4	0.000925815	0.00377304	0.00175432	0.000837948	0.00280512	0.00178823	1.18815	0.24242	0.615432	0.248715
gene	1294	lmo1223	702	ABC transporter ATP-binding protein	ABC transporter ATP-binding proteins	57	5816	1367	1612	2837	592	835	1407	1.75406	1.87325	1.97085	1.37506	1.62315	1.74357	1.1806	0.381454	0.418558	0.239524
gene	1295	lmo1224	3411	hypothetical protein	hypothetical protein	251	10123	2204	2804	5115	1450	1354	2286	0.642228	0.739964	0.806938	0.764836	0.597713	0.643313	1.09137	0.733339	0.134695	0.126135
gene	1296	lmo1225	453	MarR family transcriptional regulator	MarR family transcriptional regulator	38	10661	2559	3004	5098	1392	1756	2775	4.92536	5.23627	5.31233	4.84987	5.12022	5.15821	1.02285	0.894375	0.0484805	0.0325925
gene	1297	lmo1226	3201	transporter	transporter	220	28799	8051	7506	13242	3792	4425	7840	2.67657	2.25991	2.38341	2.28202	2.22863	2.51717	1.04156	0.839244	0.076112	0.0587444
gene	1298	lmo1227	675	uracil-DNA glycosylase	uracil-DNA glycosylase	53	580	97	171	312	94	150	224	0.133859	0.213711	0.233103	0.234815	0.313591	0.298533	0.685613	0.308986	0.510061	-0.544533
gene	1299	lmo1228	927	rnhC	ribonuclease HIII	47	7	6	1	0	3	0	1	0.00933694	0.00140932	0	0.00845079	0	0.00150287	1.07963	0.212878	0.671869	0.110535
gene	1300	lmo1229	264	hypothetical protein	hypothetical protein	23	320	41	103	176	61	75	65	0.130379	0.29663	0.303007	0.351137	0.361311	0.199621	0.800397	0.594096	0.226143	-0.321213
gene	1301	lmo1230	543	hypothetical protein	hypothetical protein	48	13806	3183	4293	6330	1705	1922	3183	4.85006	5.92415	5.22193	4.70281	4.4367	4.68398	1.15717	0.353695	0.451371	0.210601
gene	1302	lmo1231	1713	DNA polymerase beta	DNA polymerase beta	109	5316	1393	1292	2631	571	633	1315	0.934708	0.785131	0.955791	0.693559	0.643465	0.852156	1.22221	0.398522	0.399548	0.289487
gene	1303	lmo1232	2358	recombination and DNA strand exchange inhibitor	recombination and DNA strand exchange inhibitor protein	143	20428	5596	4884	9948	2630	3645	4797	2.86215	2.26228	2.75466	2.43497	2.82429	2.36948	1.03282	0.885318	0.0529008	0.0465837
gene	1304	lmo1233	312	trxA	thioredoxin	18	0	0	0	0	0	0	0	0	0	0	0	0	0	#DIV/0!	0.203504	0.691426	0
gene	1305	lmo1234	1812	uvrC	excinuclease ABC subunit C	111	9425	2311	2735	4379	1333	1538	2879	1.52275	1.63208	1.56214	1.58994	1.53526	1.83206	0.951528	0.826463	0.0827766	-0.0716819
gene	1306	lmo1235	1215	aspartate kinase	aspartate kinase	81	3932	915	1294	1723	588	650	956	0.826204	1.05817	0.842304	0.961095	0.889152	0.833667	1.01593	0.965797	0.015114	0.0228052
gene	1307	lmo1236	495	hypothetical protein	hypothetical protein	37	1720	340	542	838	232	243	478	0.672092	0.970295	0.896831	0.830157	0.7277	0.912528	1.02786	0.943104	0.0254403	0.0396482
gene	1308	lmo1237	801	racE	glutamate racemase	68	2	2	0	0	0	0	1	0.00215116	0	0	0	0	0.00103875	2.07091	0.227771	0.642501	1.05027
gene	1309	lmo1238	747	rph	ribonuclease PH	49	11844	2891	3807	5146	1254	1629	2122	4.31522	5.14627	4.15855	3.38825	3.6836	3.05893	1.34442	0.109436	0.960839	0.426986
gene	1310	lmo1239	612	nucleoside-triphosphatase	nucleoside-triphosphatase	37	10613	2752	2459	5402	1179	1443	2410	5.43999	4.40213	5.78124	4.21877	4.32128	4.60082	1.18891	0.303505	0.517834	0.249644
gene	1311	lmo1240	525	hypothetical protein	hypothetical protein	31	1002	191	229	582	82	118	165	0.450633	0.489305	0.743412	0.350208	0.421763	0.37596	1.46642	0.269354	0.569676	0.552299
gene	1312	lmot17	74	tRNA-Arg	Arg tRNA	3	0	0	0	0	0	0	0	0	0	0	0	0	0	#DIV/0!	0.218533	0.660482	0
gene	1313	lmo1241	1359	hypothetical protein	hypothetical protein	97	779	83	326	370	222	284	244	0.0625832	0.222614	0.151042	0.303009	0.32441	0.17768	0.541845	0.227018	0.64394	-0.884047
gene	1314	lmo1242	594	hypothetical protein	hypothetical protein	38	6285	1402	2116	2767	633	873	1461	2.69846	3.6884	2.88333	2.20543	2.54553	2.71573	1.24154	0.263099	0.57988	0.312129
gene	1315	lmo1243	408	hypothetical protein	hypothetical protein	29	471	103	90	278	43	79	107	0.259771	0.205566	0.37959	0.196311	0.30184	0.260619	1.11355	0.839533	0.0759621	0.155164
gene	1316	lmo1244	600	phosphoglycerate mutase	phosphoglycerate mutase	44	146	29	23	94	18	22	31	0.0482055	0.0346243	0.0845948	0.0541619	0.055401	0.0497656	1.05081	0.968183	0.0140425	0.0715074
gene	1317	lmo1245	261	hypothetical protein	hypothetical protein	15	5	5	0	0	8	0	53	0.0243798	0	0	0.0706111	0	0.249577	0.0761421	0.0574233	1.24091	-3.71516
gene	1318	lmo1246	1413	ATP-dependent RNA helicase	ATP-dependent RNA helicase	90	9112	2437	2227	4448	1071	1466	2330	1.98045	1.63902	1.957	1.57551	1.80484	1.82866	1.07054	0.759959	0.11921	0.0983419
gene	1319	lmo1247	264	hypothetical protein	hypothetical protein	22	548	113	230	205	115	111	226	0.37567	0.692486	0.368977	0.692069	0.559047	0.725614	0.727026	0.246257	0.608611	-0.459921
gene	1320	lmo1248	477	hypothetical protein	hypothetical protein	33	17	10	2	5	1	1	5	0.0221634	0.00401441	0.00599963	0.00401199	0.00335764	0.0107023	1.78053	0.204965	0.688321	0.832304
gene	1321	lmo1249	246	hypothetical protein	hypothetical protein	25	107	29	36	42	37	36	52	0.0848417	0.0953825	0.0665239	0.195946	0.159555	0.146921	0.491118	0.0894704	1.04832	-1.02586
gene	1322	lmo1250	1206	antibiotic resistance protein	antibiotic resistance protein	107	12307	3236	2848	6223	1239	1408	2652	2.21195	1.76304	2.30295	1.53307	1.45803	1.75069	1.32396	0.226435	0.645056	0.40486
gene	1323	lmo1251	660	Fnr/Crp family transcriptional regulator	Fnr/Crp family transcriptional regulator	64	226	49	58	119	15	15	75	0.0559973	0.060028	0.0736267	0.0310303	0.0259692	0.0827754	1.35684	0.374622	0.426407	0.44025
gene	1324	lmos45	264	rli40	-	21	1558	444	389	725	246	319	503	1.54638	1.22698	1.36706	1.55092	1.68314	1.69188	0.840533	0.381559	0.418438	-0.250623
gene	1325	lmo1252	849	hypothetical protein	hypothetical protein	70	2227	593	635	999	360	390	872	0.619595	0.600872	0.565114	0.680892	0.617326	0.87991	0.819777	0.488036	0.311548	-0.286696
gene	1326	lmos46	495	rli41	-	48	4049	710	1479	1860	526	510	1028	1.08185	2.04095	1.53441	1.45084	1.17727	1.51277	1.12469	0.748849	0.125606	0.169531
gene	1327	lmo1253	714	GntR family transcriptional regulator	GntR family transcriptional regulator	52	2189	561	650	978	329	380	661	0.789061	0.827973	0.744739	0.837658	0.809707	0.897879	0.927916	0.762029	0.118029	-0.107934
gene	1328	lmo1254	1647	alpha,alpha-phosphotrehalase	alpha,alpha-phosphotrehalase	108	8380	2138	2339	3903	783	1003	1662	1.44789	1.43454	1.43101	0.959869	1.02902	1.08699	1.40234	0.236644	0.625904	0.487837
gene	1329	lmo1255	1485	PTS trehalose transporter subunit IIBC	PTS trehalose transporter subunit IIBC	112	12172	2967	4091	5114	1784	2495	3741	1.93754	2.41945	1.80805	2.10888	2.46831	2.35933	0.888781	0.53722	0.269848	-0.170101
gene	1330	lmo1256	453	hypothetical protein	hypothetical protein	37	998	297	252	449	113	168	346	0.587092	0.451133	0.480522	0.404344	0.503101	0.660533	0.968602	0.957105	0.0190406	-0.0460236
gene	1331	lmo1257	465	hypothetical protein	hypothetical protein	40	3996	1008	937	2051	451	460	815	1.84311	1.55162	2.03037	1.49276	1.27422	1.43919	1.28979	0.207674	0.682619	0.367141
gene	1332	lmo1258	921	hypothetical protein	hypothetical protein	66	5733	1611	1716	2406	788	1168	1496	1.78527	1.72218	1.44351	1.58073	1.96086	1.60106	0.962726	0.86861	0.0611753	-0.0548023
gene	1333	lmo1259	1248	proA	gamma-glutamyl phosphate reductase	90	12380	3003	4000	5377	2030	2758	3460	2.44042	2.9439	2.36573	2.98626	3.39547	2.71552	0.851912	0.388783	0.410293	-0.231224
gene	1334	lmo1260	831	proB	gamma-glutamyl kinase	72	46501	10669	12633	23199	6187	6934	13588	10.8378	11.622	12.7587	11.3768	10.6709	13.3304	0.995488	0.98814	0.00518143	-0.0065235
gene	1335	lmo1261	1140	hypothetical protein	hypothetical protein	85	19734	4820	5961	8953	2813	3500	5760	4.14743	4.64522	4.17079	4.38152	4.56244	4.78656	0.944133	0.718407	0.14363	-0.0829373
gene	1336	lmo1262	396	transcriptional regulator	transcriptional regulator	33	2381	738	484	1159	277	305	641	1.63566	0.971488	1.39071	1.11132	1.02408	1.37203	1.13983	0.690264	0.160985	0.188814
gene	1337	lmo1263	216	transcriptional regulator	transcriptional regulator	16	6	6	0	0	1	0	0	0.0274273	0	0	0.00827473	0	0	3.31458	0.192137	0.716388	1.72883
gene	1338	lmo1264	534	hypothetical protein	hypothetical protein	50	6669	1769	1716	3184	790	795	1737	2.58767	2.27328	2.52157	2.09185	1.76175	2.45386	1.17044	0.385014	0.414523	0.227054
gene	1339	lmo1265	666	hypothetical protein	hypothetical protein	55	20206	4280	6342	9584	2643	3129	5516	5.69157	7.63782	6.90006	6.36222	6.30363	7.08405	1.02428	0.918977	0.0366952	0.0346123
gene	1340	lmo1266	939	hypothetical protein	hypothetical protein	71	15897	3849	4616	7432	4645	5726	7021	3.96498	4.30639	4.14492	8.66167	8.93595	6.9849	0.505086	0.00134463	2.8714	-0.985399
gene	1341	lmo1267	1284	tig	trigger factor	70	18725	5062	5150	8513	2222	3178	5282	5.28902	4.87321	4.81563	4.20262	5.03041	5.32991	1.02849	0.857938	0.0665442	0.0405294
gene	1342	lmo1268	1260	clpX	ATP-dependent protease ATP-binding subunit ClpX	83	78	17	22	39	24	31	43	0.0149804	0.017557	0.0186061	0.0382831	0.0413839	0.036594	0.439902	0.0552528	1.25765	-1.18475
gene	1343	lmo1269	567	type I signal peptidase	type I signal peptidase	44	727	198	227	302	76	63	213	0.329127	0.341727	0.271783	0.228684	0.158648	0.341938	1.29258	0.42393	0.372706	0.370251
gene	1344	lmo1270	570	type I signal peptidase	type I signal peptidase	35	2560	1177	517	866	557	414	682	2.45957	0.978427	0.979757	2.10698	1.31063	1.37637	0.92152	0.683243	0.165425	-0.117912
gene	1345	lmo1271	543	type I signal peptidase	type I signal peptidase	45	118	1	22	95	2	0	0	0.00162532	0.0323829	0.0835949	0.00588426	0	0	19.9861	0.429816	0.366718	4.32092
gene	1346	lmo1272	864	rbgA	ribosomal biogenesis GTPase	57	84	4	59	21	14	22	18	0.00513259	0.068562	0.0145886	0.0325183	0.0427657	0.0223058	0.904635	0.655139	0.183666	-0.144592
gene	1347	lmo1273	786	rnhB	ribonuclease HII	55	3209	466	1110	1633	486	758	714	0.61969	1.3368	1.17569	1.1699	1.52705	0.91697	0.866698	0.621252	0.206732	-0.206399
gene	1348	lmo1274	861	polypeptide deformylase	polypeptide deformylase	64	157	31	57	69	28	24	40	0.0354269	0.0589931	0.0426911	0.0579231	0.0415508	0.0441469	0.954674	0.899878	0.0458162	-0.0669195
gene	1349	lmo1275	2079	topA	DNA topoisomerase I	140	629	140	310	179	128	138	179	0.0731394	0.146669	0.0506283	0.121048	0.109219	0.0903119	0.843591	0.580862	0.235927	-0.245385
gene	1350	lmo1276	1305	gid	tRNA (uracil-5-)-methyltransferase Gid	89	4546	880	1278	2388	525	615	813	0.723176	0.951145	1.06246	0.780986	0.765655	0.645239	1.2486	0.39805	0.400062	0.320312
gene	1351	lmo1277	903	codV	integrase/recombinase	78	4	1	1	2	0	0	0	0.000937684	0.000849203	0.00101532	0	0	0	#DIV/0!	0.23053	0.637272	0
gene	1352	lmo1278	540	clpQ	ATP-dependent protease peptidase subunit	37	3358	781	936	1641	574	725	981	1.54383	1.67564	1.75621	2.05392	2.17112	1.87278	0.815976	0.266981	0.573519	-0.293402
gene	1353	lmo1279	1410	hslU	ATP-dependent protease ATP-binding subunit HslU	82	20515	5335	5623	9557	3144	3567	6697	4.75852	4.54214	4.61505	5.07625	4.81989	5.76881	0.888334	0.449331	0.347434	-0.170826
gene	1354	lmo1280	780	codY	transcriptional repressor CodY	61	19	4	2	13	0	11	11	0.00479602	0.00217173	0.00843883	0	0.0199807	0.0127375	0.470888	0.239992	0.619804	-1.08654
gene	1355	lmo1281	369	hypothetical protein	hypothetical protein	33	2699	739	561	1399	373	345	636	1.63788	1.12604	1.6787	1.49647	1.15839	1.36133	1.10618	0.718828	0.143375	0.145584
gene	1356	lmo1282	312	hypothetical protein	hypothetical protein	15	0	0	0	0	0	0	0	0	0	0	0	0	0	#DIV/0!	0.192572	0.715406	0
gene	1357	lmo1283	873	LacX protein	LacX protein	65	1106	376	281	449	142	141	212	0.423083	0.286351	0.273528	0.289234	0.240355	0.230379	1.29343	0.507537	0.294533	0.371198
gene	1358	lmo1284	597	hypothetical protein	hypothetical protein	46	6	0	0	6	1	13	4	0	0	0.0051649	0.00287817	0.0313136	0.00614217	0.128053	0.211553	0.67458	-2.96518
gene	1359	lmo1285	408	hypothetical protein	hypothetical protein	26	16635	4449	4225	7961	1939	2499	3852	12.5153	10.7636	12.1245	9.87367	10.6498	10.4648	1.14248	0.385151	0.414369	0.192164
gene	1360	lmo1286	1968	parE	DNA topoisomerase IV subunit B	108	479	114	154	211	94	123	129	0.0772027	0.0944502	0.0773619	0.115233	0.126191	0.0843696	0.764332	0.50973	0.29266	-0.387729
gene	1361	lmo1287	2460	parC	DNA topoisomerase IV subunit A	182	27	3	9	15	5	27	15	0.00120559	0.0032755	0.00326354	0.00363725	0.0164377	0.00582156	0.299061	0.078207	1.10675	-1.74149
gene	1362	lmo1288	468	S-ribosylhomocysteinase	S-ribosylhomocysteinase	31	347	116	95	136	79	44	151	0.273683	0.202987	0.173718	0.337396	0.157267	0.344061	0.77545	0.647418	0.188815	-0.366895
gene	1363	lmo1289	1782	internalin	internalin	166	436	73	173	190	144	153	233	0.0321637	0.069031	0.0453225	0.114849	0.102125	0.0991443	0.463488	0.0874868	1.05806	-1.1094
gene	1364	lmo1290	1797	internalin	internalin	160	1223	484	249	490	268	328	492	0.221247	0.103083	0.121268	0.221763	0.227144	0.217203	0.668954	0.243739	0.613074	-0.580021
gene	1365	lmo1291	1869	acyltransferase	acyltransferase	144	10618	2842	2605	5171	1268	1547	2657	1.44349	1.19826	1.42194	1.16582	1.19035	1.30331	1.11045	0.655439	0.183468	0.151148
gene	1366	lmo1292	699	glycerophosphodiester ph	glycerophosphodiester phosphodiesterase	46	1299	270	382	647	201	182	290	0.429296	0.550062	0.556948	0.578512	0.438391	0.445307	1.05067	0.885872	0.0526293	0.0713155
gene	1367	lmo1293	1677	glpD	glycerol-3-phosphate dehydrogenase	131	18517	3544	5924	9049	2380	2993	4793	1.97867	2.99537	2.73525	2.40536	2.53153	2.58438	1.025	0.962903	0.0164173	0.0356226
gene	1368	lmo1294	918	miaA	tRNA delta(2)-isopentenylpyrophosphate transferase	60	2	0	0	2	0	1	1	0	0	0.00131992	0	0.0018467	0.00117725	0.436488	0.224986	0.647845	-1.19599
gene	1369	lmo1295	234	host factor-1 protein	host factor-1 protein	17	1719	259	728	732	267	332	426	1.1143	2.83654	1.70502	2.07939	2.1639	1.77003	0.940555	0.690641	0.160748	-0.0884151
gene	1370	lmo1296	1224	hypothetical protein	hypothetical protein	86	34582	9259	8663	16660	4375	5436	8690	7.87439	6.67231	7.67088	6.73525	7.00372	7.13742	1.06424	0.707894	0.150032	0.089829
gene	1371	lmo1297	1227	aluminum resistance protein	aluminum resistance protein	89	3182	791	978	1413	550	399	852	0.650037	0.727872	0.628667	0.818176	0.496742	0.676191	1.00777	0.928324	0.0323005	0.0111631
gene	1372	lmo1298	369	glnR	glutamine synthetase repressor	19	0	0	0	0	0	0	0	0	0	0	0	0	0	#DIV/0!	0.210687	0.676363	0
gene	1373	lmo1299	1335	glnA	glutamine synthetase	95	72	15	39	18	23	31	43	0.0115483	0.0271924	0.0075027	0.0320537	0.0361565	0.0319716	0.461595	0.0993486	1.00284	-1.1153
gene	1374	lmo1300	1296	arsenic transporter	arsenic transporter	118	850	236	249	365	171	254	230	0.146279	0.139773	0.122484	0.191862	0.238506	0.137678	0.719195	0.421275	0.375434	-0.475546
gene	1375	lmo1301	522	hypothetical protein	hypothetical protein	36	30437	4839	9648	15950	3063	3830	6908	9.83115	17.7517	17.5439	11.2647	11.7881	13.5541	1.23274	0.436209	0.360305	0.301871
gene	1376	lmo1302	615	LexA family transcriptional regulator	LexA family transcriptional regulator	49	14	5	3	6	1	1	2	0.0074632	0.00405538	0.00484868	0.00270195	0.00226127	0.00288306	2.08599	0.214885	0.667794	1.06073
gene	1377	lmo1303	330	cell division suppressor	cell division suppressor	29	3554	841	904	1809	467	467	910	2.12104	2.06479	2.47007	2.13203	1.7843	2.21648	1.0853	0.690724	0.160696	0.118088
gene	1378	lmo1304	228	hypothetical protein	hypothetical protein	18	3239	596	1059	1584	433	480	885	2.42173	3.89699	3.48459	3.18485	2.95472	3.47289	1.01985	0.992409	0.0033093	0.028362
gene	1379	lmo1305	1995	tkt	transketolase	146	640	132	194	314	32	68	80	0.066126	0.0880146	0.0851619	0.0290182	0.0516064	0.0387041	2.0054	0.119087	0.924135	1.00389
gene	1380	lmo1306	240	hypothetical protein	hypothetical protein	12	0	0	0	0	1	1	0	0	0	0	0.011033	0.00923351	0	0	0.191915	0.71689	0
gene	1381	lmo1307	843	hypothetical protein	hypothetical protein	92	419	58	119	242	50	22	80	0.0461096	0.0856772	0.104159	0.0719542	0.0264961	0.0614217	1.47584	0.403588	0.394062	0.561536
gene	1382	lmo1308	732	hypothetical protein	hypothetical protein	46	2890	645	841	1404	352	437	557	1.02554	1.211	1.20859	1.01312	1.05262	0.855298	1.17942	0.553812	0.256638	0.238079
gene	1383	lmo1309	507	hypothetical protein	hypothetical protein	39	93	18	26	49	15	21	7	0.0337566	0.0441585	0.0497508	0.0509214	0.0596627	0.0126781	1.03573	0.86156	0.0647143	0.0506439
gene	1384	lmo1310	1305	hypothetical protein	hypothetical protein	112	3457	708	1131	1618	470	445	870	0.462345	0.668884	0.572043	0.555589	0.44024	0.548682	1.10279	0.798269	0.0978508	0.141158
gene	1385	lmo1311	1206	hypothetical protein	hypothetical protein	100	858	292	244	322	179	156	253	0.213567	0.16162	0.127504	0.236988	0.172851	0.178707	0.854124	0.687743	0.162574	-0.227482
gene	1386	lmo1312	375	hypothetical protein	hypothetical protein	30	3770	764	1195	1811	416	418	871	1.86262	2.63847	2.39037	1.83589	1.54384	2.05077	1.26903	0.24639	0.608377	0.343725
gene	1387	lmo1313	729	pyrH	uridylate kinase	54	6	2	1	3	0	1	3	0.00270887	0.00122663	0.00219986	0	0.00205189	0.00392417	1.02666	0.212515	0.67261	0.0379537
gene	1388	lmo1314	558	frr	ribosome recycling factor	39	4	1	1	2	0	0	0	0.00187537	0.00169841	0.00203064	0	0	0	#DIV/0!	0.200702	0.697449	0
gene	1389	lmo1315	759	UDP pyrophosphate synthase	UDP pyrophosphate synthase	51	13	4	6	3	1	1	0	0.00573642	0.00779268	0.00232927	0.002596	0.00217259	0	3.32559	0.21482	0.667925	1.73361
gene	1390	lmo1316	789	cdsA	phosphatidate cytidylyltransferase	75	9	1	4	4	0	1	1	0.000975192	0.00353268	0.00211187	0	0.00147736	0.0009418	2.73638	0.232734	0.63314	1.45227
gene	1391	lmo1317	1143	1-deoxy-D-xylulose 5-phosphate reductoisomerase	1-deoxy-D-xylulose 5-phosphate reductoisomerase	78	4831	1431	1055	2345	704	662	1490	1.34183	0.895909	1.19047	1.19496	0.940397	1.34931	0.983797	0.947977	0.0232023	-0.0235676
gene	1392	lmo1318	1263	hypothetical protein	hypothetical protein	79	4199	1140	1160	1899	421	518	797	1.05543	0.972606	0.951845	0.705552	0.726525	0.712609	1.38943	0.224369	0.649037	0.474488
gene	1393	lmo1319	1707	proS	prolyl-tRNA synthetase	116	304	42	118	144	77	115	139	0.0264815	0.0673799	0.0491556	0.0878834	0.109847	0.0846402	0.506487	0.148163	0.829261	-0.981403
gene	1394	lmo1320	4335	polC	DNA polymerase III PolC	259	91	17	13	61	7	6	16	0.00480065	0.00332468	0.00932607	0.00357826	0.00256684	0.00436355	1.66067	0.760238	0.119051	0.731764
gene	1395	lmo1321	468	hypothetical protein	hypothetical protein	29	43	4	15	24	13	3	9	0.0100882	0.0342609	0.0327704	0.0593498	0.0114623	0.0219212	0.831627	0.638554	0.194803	-0.265991
gene	1396	lmo1322	1119	nusA	transcription elongation factor NusA	68	602	94	226	282	93	195	218	0.101104	0.220143	0.164213	0.181071	0.317741	0.226447	0.669362	0.315289	0.501291	-0.579141
gene	1397	lmo1323	285	hypothetical protein	hypothetical protein	20	1	0	0	1	0	0	0	0	0	0.00197988	0	0	0	#DIV/0!	0.210185	0.677397	0
gene	1398	lmo1324	300	hypothetical protein	hypothetical protein	21	2	1	1	0	1	1	1	0.00348283	0.00315418	0	0.00630456	0.00527629	0.00336357	0.444113	0.194579	0.710904	-1.171
gene	1399	lmo1325	2340	infB	translation initiation factor IF-2	146	39924	10711	9526	19687	5233	5725	10101	5.36573	4.32179	5.33943	4.74539	4.34481	4.88688	1.07511	0.699746	0.15506	0.10449
gene	1400	lmo1326	279	hypothetical protein	hypothetical protein	15	478	90	191	197	42	67	84	0.438836	0.843428	0.520048	0.370708	0.494916	0.395556	1.42907	0.33172	0.479228	0.515075
gene	1401	lmo1327	345	rbfA	ribosome-binding factor A	24	2	0	2	0	4	0	0	0	0.00551982	0	0.022066	0	0	0.250151	0.197466	0.704507	-1.99913
gene	1402	lmo1328	915	truB	tRNA pseudouridine synthase B	71	1534	350	449	735	172	251	442	0.360546	0.418884	0.409918	0.320733	0.391709	0.439728	1.03227	0.90923	0.0413264	0.0458188
gene	1403	lmo1329	945	ribC	riboflavin kinase	67	3563	1079	984	1500	491	540	994	1.17787	0.972806	0.886513	0.970244	0.893032	1.04793	1.04328	0.900069	0.0457242	0.0611219
gene	1404	lmo1330	270	rpsO	30S ribosomal protein S15	24	0	0	0	0	0	1	0	0	0	0	0	0.00461675	0	0	0.197309	0.704852	0
gene	1405	lmos47	328	rliD	-	21	2	0	2	0	0	1	1	0	0.00630836	0	0	0.00527629	0.00336357	0.730147	0.19367	0.712938	-0.453742
gene	1406	lmo1331	2172	pnpA	polynucleotide phosphorylase	120	7	1	1	5	1	3	1	0.000609495	0.000551982	0.0016499	0.0011033	0.00277005	0.000588625	0.630074	0.240787	0.618367	-0.666406
gene	1407	lmo1332	1041	GTPase EngC	GTPase EngC	73	570	101	176	293	70	105	220	0.101193	0.159697	0.158933	0.126955	0.159373	0.212873	0.84099	0.695308	0.157823	-0.24984
gene	1408	lmo1333	480	hypothetical protein	hypothetical protein	39	725	180	234	311	230	336	563	0.337566	0.397427	0.315765	0.780796	0.954602	1.01968	0.38139	0.00566655	2.24668	-1.39066
gene	1409	lmo1334	357	hypothetical protein	hypothetical protein	23	11	0	4	7	12	9	4	0	0.0115196	0.0120514	0.069076	0.0433573	0.0122843	0.188995	0.236334	0.626474	-2.40358
gene	1410	lmo1333a	468	hypothetical protein	hypothetical protein	14	1546	227	843	476	329	433	457	1.1859	3.98846	1.34632	3.1113	3.42695	2.30573	0.737302	0.234206	0.630402	-0.439672
gene	1411	lmo1335	150	rpmG	50S ribosomal protein L33	17	8043	1335	2356	4352	759	843	1178	5.74359	9.17978	10.137	5.91108	5.49448	4.89459	1.53743	0.0901463	1.04505	0.620522
gene	1412	lmo1336	540	5-formyltetrahydrofolate cyclo-ligase	5-formyltetrahydrofolate cyclo-ligase	44	137	13	72	52	34	55	89	0.0216094	0.108389	0.0467971	0.102306	0.138503	0.142875	0.460785	0.118649	0.925737	-1.11783
gene	1413	lmo1337	1539	hypothetical protein	hypothetical protein	126	30616	6546	8264	15806	3865	4621	7588	3.79976	4.34436	4.96729	4.06119	4.06362	4.2538	1.0592	0.767625	0.114851	0.0829752
gene	1414	lmo1338	213	hypothetical protein	hypothetical protein	23	3224	746	878	1600	425	438	888	2.37226	2.52856	2.75461	2.44644	2.11006	2.72712	1.05105	0.795131	0.0995615	0.0718268
gene	1415	lmo1339	969	glucose kinase	glucose kinase	73	5593	1320	1917	2356	518	700	921	1.32252	1.73942	1.27797	0.939466	1.06249	0.891162	1.50008	0.162903	0.78807	0.585044
gene	1416	lmo1340	1092	hypothetical protein	hypothetical protein	91	1569	591	446	532	182	257	415	0.475004	0.324638	0.231493	0.264792	0.312925	0.322127	1.14591	0.816693	0.0879414	0.19649
gene	1417	lmo1341	318	competence protein ComG	competence protein ComG	30	1	0	1	0	0	0	1	0	0.00220793	0	0	0	0.0023545	0.937748	0.202175	0.694272	-0.0927277
gene	1418	lmo1342	468	competence protein ComGF	competence protein ComGF	35	216	32	43	141	31	19	63	0.0668703	0.0813779	0.159522	0.117265	0.0601497	0.127143	1.01055	0.981945	0.00791293	0.0151372
gene	1419	lmo1343	285	competence protein ComGE	competence protein ComGE	21	16	3	12	1	4	3	16	0.0104485	0.0378502	0.0018856	0.0252182	0.0158289	0.0538171	0.529011	0.165872	0.780228	-0.918629
gene	1420	lmo1344	429	competence protein ComGD	competence protein ComGD	40	302	65	75	162	51	42	66	0.118851	0.124196	0.16037	0.168805	0.116342	0.116548	1.00429	0.978317	0.00952049	0.00617518
gene	1421	lmo1345	324	competence protein ComGC	competence protein ComGC	28	1042	315	249	478	136	182	211	0.822818	0.589043	0.675987	0.643065	0.720213	0.532285	1.10144	0.739477	0.131075	0.13939
gene	1422	lmo1346	1032	comGB	competence protein ComGB	84	29	9	12	8	8	8	13	0.00783636	0.00946255	0.0037712	0.0126091	0.0105526	0.0109316	0.618013	0.220374	0.656839	-0.694291
gene	1423	lmo1347	1023	comGA	competence protein ComGA	78	4467	802	1300	2365	595	674	978	0.752023	1.10396	1.20062	1.00994	0.957444	0.885654	1.07135	0.870555	0.0602039	0.0994304
gene	1424	lmos48	92	Glycine	-	5	394	60	159	175	54	91	103	0.877673	2.10636	1.38591	1.42987	2.0166	1.45508	0.891544	0.614751	0.211301	-0.165622
gene	1425	lmo1348	1089	gcvT	glycine cleavage system aminomethyltransferase T	80	1453	302	356	795	205	183	425	0.276101	0.294758	0.393501	0.339264	0.25346	0.375248	0.996269	0.99513	0.00212027	-0.00539341
gene	1426	lmo1349	1347	glycine dehydrogenase subunit 1	glycine dehydrogenase subunit 1	86	19557	5337	4884	9336	2065	2642	4555	4.53889	3.76169	4.29864	3.17904	3.40394	3.74119	1.22036	0.190906	0.71918	0.287309
gene	1427	lmo1350	1467	glycine dehydrogenase subunit 2	glycine dehydrogenase subunit 2	97	6512	1440	1950	3122	733	951	1768	1.08578	1.33159	1.27447	1.00048	1.08632	1.28745	1.09412	0.744683	0.128029	0.129775
gene	1428	lmo1351	381	hypothetical protein	hypothetical protein	36	5342	1755	1143	2444	702	651	1811	3.56554	2.10305	2.68823	2.58172	2.00367	3.55333	1.0268	0.912459	0.0397866	0.0381539
gene	1429	lmo1352	273	hypothetical protein	hypothetical protein	16	2	1	1	0	0	0	0	0.00457121	0.00413986	0	0	0	0	#DIV/0!	0.191992	0.716717	0
gene	1430	lmo1353	966	hypothetical protein	hypothetical protein	75	5826	1788	1603	2435	742	897	1474	1.74364	1.41572	1.2856	1.30984	1.32519	1.38821	1.10482	0.685974	0.163692	0.143814
gene	1431	lmo1354	1062	aminopeptidase P	aminopeptidase P	80	658	160	167	331	79	104	161	0.146279	0.138271	0.163835	0.130741	0.144043	0.142153	1.07543	0.863221	0.063878	0.104911
gene	1432	lmo1355	558	efp	elongation factor P	44	232	57	74	101	51	30	73	0.0947487	0.1114	0.0908944	0.153459	0.0755469	0.11719	0.858021	0.797919	0.098041	-0.220914
gene	1433	lmo1356	468	acetyl-CoA carboxylase subunit (biotin carboxyl carrier subunit)	acetyl-CoA carboxylase subunit (biotin carboxyl carrier subunit)	31	5	1	2	2	1	2	1	0.00235933	0.00427341	0.00255468	0.00427083	0.00714852	0.00227855	0.670718	0.206992	0.684047	-0.576222
gene	1434	lmo1357	1365	acetyl-CoA carboxylase biotin carboxylase subunit	acetyl-CoA carboxylase biotin carboxylase subunit	88	4	0	1	3	2	0	2	0	0.000752703	0.00134992	0.00300899	0	0.00160534	0.455671	0.241358	0.617339	-1.13393
gene	1435	lmo1358	408	hypothetical protein	hypothetical protein	26	726	160	178	388	98	77	161	0.450088	0.453474	0.590918	0.49903	0.328145	0.437394	1.18181	0.61178	0.213405	0.240999
gene	1436	lmo1359	387	nusB	transcription antitermination protein NusB	33	1385	210	410	765	164	187	284	0.465432	0.822955	0.917944	0.657967	0.627878	0.607889	1.16507	0.723302	0.140681	0.220415
gene	1437	lmo1360	855	floD	bifunctional 5,10-methylene-tetrahydrofolate dehydrogenase/ 5,10-methylene-tetrahydrofolate cyclohydrolase	65	7	2	1	4	0	1	1	0.00225044	0.00101904	0.00243677	0	0.00170465	0.00108669	2.04427	0.219712	0.658147	1.03159
gene	1438	lmo1361	1353	xseA	exodeoxyribonuclease VII large subunit	77	2828	654	827	1347	447	448	743	0.62121	0.711411	0.6927	0.768583	0.644667	0.681582	0.966818	0.902086	0.0447523	-0.0486833
gene	1439	lmo1362	228	exodeoxyribonuclease VII smal	exodeoxyribonuclease VII small subunit	11	0	0	0	0	0	0	0	0	0	0	0	0	0	#DIV/0!	0.192105	0.716462	0
gene	1440	lmo1363	882	gerany	geranyltranstransferase	58	20	2	6	12	4	0	8	0.00252205	0.00685219	0.0081926	0.00913074	0	0.00974276	0.930767	0.206273	0.685558	-0.103507
gene	1441	lmo1364	201	cspL	cold-shock protein	11	1314	213	543	558	4	4	0	1.41624	3.26974	2.00868	0.0481439	0.0402917	0	75.701	5.25307e-06	5.27959	6.24224
gene	1442	lmo1365	1830	tktB	1-deoxy-D-xylulose-5-phosphate synthase	142	20192	4496	5855	9841	3139	3955	7120	2.31574	2.73114	2.74422	2.92669	3.08607	3.5417	0.815441	0.24628	0.608571	-0.294347
gene	1443	lmo1366	825	TlyA family RNA methyltransferase	TlyA家族RNA甲基转移酶	51	467	214	81	172	7	5	10	0.306899	0.105201	0.133545	0.018172	0.0108629	0.01385	12.7235	0.00137931	2.86034	3.66942
gene	1444	lmo1367	450	arginine repressor ArgR	arginine repressor ArgR	35	41	10	13	18	9	12	23	0.020897	0.0246026	0.0203645	0.0340446	0.0379893	0.0464173	0.556044	0.154927	0.809874	-0.846729
gene	1445	lmo1368	1692	recN	DNA repair protein	108	16885	3801	4699	8385	3067	4152	5791	2.5741	2.88196	3.07431	3.75979	4.25972	3.78747	0.722485	0.0896119	1.04763	-0.468961
gene	1446	lmo1369	867	phosphotransbutyrylase	phosphotransbutyrylase	64	12990	3221	3733	6036	1778	1817	3848	3.68097	3.86353	3.73455	3.67812	3.14574	4.24693	1.01881	0.885072	0.0530215	0.0268865
gene	1447	lmo1370	1068	butyrate kinase	butyrate kinase	72	14265	3621	3703	6941	1648	2213	3307	3.6783	3.40665	3.81732	3.03039	3.40562	3.2443	1.12623	0.443344	0.353259	0.171501
gene	1448	lmo1371	1428	dihydrolipoamide dehydrogenase	dihydrolipoamide dehydrogenase	84	8241	1470	2795	3976	705	691	1034	1.27994	2.20398	1.87428	1.11118	0.911479	0.869483	1.85268	0.0551343	1.25858	0.889613
gene	1449	lmo1372	996	branched-chain alpha-keto acid dehydrogenase subunit E1	branched-chain alpha-keto acid dehydrogenase subunit E1	51	1413	257	404	752	104	142	122	0.368565	0.524707	0.58387	0.269984	0.308508	0.16897	1.97621	0.10898	0.962654	0.982738
gene	1450	lmo1373	984	branched-chain alpha-keto acid dehydrogenase subunit E1	branched-chain alpha-keto acid dehydrogenase subunit E1	57	12706	3485	3352	5869	926	1130	1673	4.47177	3.89525	4.07716	2.15085	2.1966	2.0732	1.93815	0.0013346	2.87465	0.954679
gene	1451	lmo1374	1251	branched-chain alpha-keto acid dehydrogenase subunit E2	branched-chain alpha-keto acid dehydrogenase subunit E2	87	9414	1861	2949	4604	870	808	1111	1.56451	2.24523	2.09549	1.32396	1.02906	0.902017	1.81418	0.0483526	1.31558	0.859321
gene	1452	lmos49	71	sbrA	-	7	64	14	8	42	12	7	17	0.146279	0.0757004	0.237585	0.226964	0.110802	0.171542	0.902331	0.658453	0.181475	-0.148272
gene	1453	lmos50	171	rli42	-	16	3265	719	1024	1522	393	660	840	3.2867	4.23922	3.76672	3.25197	4.57059	3.70834	0.979338	0.932981	0.030127	-0.0301214
gene	1454	lmo1375	1098	aminotripeptidase	aminotripeptidase	72	3	1	1	1	0	0	2	0.00101582	0.00091997	0.000549966	0	0	0.00196208	1.2669	0.236178	0.626761	0.341301
gene	1455	lmo1376	1419	6-phosphogluconate dehydrogenase	6-phosphogluconate dehydrogenase	108	10	2	3	5	0	0	2	0.00135443	0.00183994	0.00183322	0	0	0.00130806	3.84356	0.234767	0.629363	1.94244
gene	1456	lmo1377	681	lisR	two-component response regulator	51	5746	1693	1659	2394	857	979	1855	2.42794	2.15468	1.85876	2.22477	2.12697	2.56917	0.930712	0.718915	0.143322	-0.103593
gene	1457	lmo1378	1452	lisK	two-component sensor histidine kinase	116	3915	1281	999	1635	783	1022	1434	0.807686	0.570445	0.558121	0.893671	0.976204	0.873195	0.70587	0.209726	0.678348	-0.502525
gene	1458	lmo1379	828	sporulation protein SpoJ	sporulation protein SpoJ	70	9937	2205	2847	4885	944	1113	2016	2.30389	2.69399	2.76334	1.78545	1.76175	2.03429	1.39053	0.109257	0.961551	0.475633
gene	1459	lmo1380	282	hypothetical protein	hypothetical protein	22	6	3	2	1	1	1	1	0.00997355	0.00602162	0.00179989	0.00601799	0.00503646	0.00321068	1.24745	0.193202	0.713987	0.318984
gene	1460	lmo1381	282	acylphosphatase	acylphosphatase	19	0	0	0	0	1	0	0	0	0	0	0.0069682	0	0	0	0.210501	0.676746	0
gene	1461	lmo1382	348	hypothetical protein	hypothetical protein	16	11836	2755	3216	5865	1106	1654	2265	12.5937	13.3138	14.515	9.15186	11.4542	9.99926	1.32077	0.12297	0.910202	0.401377
gene	1462	lmo1383	1077	isopentenyl pyrophosphate isomerase	isopentenyl pyrophosphate isomerase	79	5	1	0	4	1	0	0	0.000925815	0	0.00200494	0.0016759	0	0	1.74877	0.23092	0.636538	0.80634
gene	1463	lmo1384	960	hypothetical protein	hypothetical protein	61	11178	2495	3271	5412	1437	1824	2259	2.99152	3.55187	3.51315	3.1189	3.31316	2.61581	1.11148	0.564912	0.248019	0.152483
gene	1464	lmo1385	927	hypothetical protein	hypothetical protein	75	13570	3463	3531	6576	1577	2187	3322	3.37709	3.11848	3.47191	2.78384	3.23099	3.12866	1.09012	0.627364	0.20248	0.124484
gene	1465	lmo1386	2274	DNA translocase	DNA translocase	165	1037	195	349	493	169	278	283	0.0864374	0.140103	0.118313	0.135605	0.186685	0.12115	0.777678	0.533031	0.273248	-0.362756
gene	1466	lmo1387	840	pyrroline-5-carboxylate reductase	pyrroline-5-carboxylate reductase	60	1670	488	386	796	214	367	386	0.594867	0.42613	0.525328	0.472212	0.677739	0.454418	0.963821	0.933397	0.0299334	-0.053163
gene	1467	lmo1388	1074	tcsA	CD4+ T cell-stimulating antigen, lipoprotein	75	2704	584	735	1385	442	498	831	0.569512	0.649131	0.731235	0.780252	0.735726	0.782636	0.848284	0.50903	0.293257	-0.23738
gene	1468	lmo1389	1542	sugar ABC transporter ATP-binding protein	sugar ABC transporter ATP-binding protein	101	7248	1450	2561	3237	1258	1576	2189	1.05002	1.67956	1.26908	1.64905	1.72895	1.53089	0.814575	0.342332	0.465553	-0.295881
gene	1469	lmo1390	1053	ABC transporter permease	ABC transporter permease	84	912	121	407	384	201	313	289	0.105356	0.320938	0.181017	0.316804	0.41287	0.243018	0.624361	0.23401	0.630766	-0.679547
gene	1470	lmo1391	951	sugar ABC transporter permease	sugar ABC transporter permease	71	72559	21752	18082	32725	10509	14002	22426	22.4074	16.8692	18.2511	19.5964	21.8514	22.3107	0.902275	0.549467	0.260058	-0.148361
gene	1471	lmo1392	1293	peptidase	peptidase	87	27733	6712	7242	13779	4599	5201	8208	5.64266	5.51373	6.27144	6.99871	6.62393	6.66405	0.859077	0.301964	0.520045	-0.219141
gene	1472	lmo1393	1287	peptidase	peptidase	82	13084	2659	3953	6472	1797	1947	3421	2.37168	3.19315	3.12531	2.9014	2.63087	2.94686	1.02488	0.934338	0.029496	0.0354617
gene	1473	lmo1394	732	3-ketoacyl-ACP reductase	3-ketoacyl-ACP reductase	55	9010	3025	2193	3792	1221	1416	2222	4.02267	2.64108	2.73007	2.93919	2.85265	2.85365	1.08656	0.778041	0.108997	0.119765
gene	1474	lmo1395	930	hypothetical protein	hypothetical protein	65	3524	1128	1105	1291	433	637	892	1.26925	1.12604	0.786469	0.881959	1.08586	0.969329	1.08328	0.844238	0.073535	0.115409
gene	1475	lmo1396	579	phosphatidylglycerophosphate synthase	phosphatidylglycerophosphate synthase	57	2132	432	630	1070	292	375	568	0.55432	0.732102	0.743323	0.678238	0.728961	0.703871	0.961476	0.862846	0.0640665	-0.0566765
gene	1476	lmo1397	1245	cinA	competence damage-inducible protein CinA	93	4411	1067	1231	2113	581	692	1103	0.839137	0.876761	0.899674	0.827118	0.824463	0.837746	1.05071	0.846437	0.0724055	0.0713707
gene	1477	lmo1398	1047	recA	recombinase A	80	803	215	234	354	144	215	252	0.196562	0.193746	0.175219	0.238312	0.297781	0.2225	0.745494	0.443456	0.353149	-0.423731
gene	1478	lmo1399	1563	phosphodiesterase	phosphodiesterase	84	92	12	53	27	14	15	20	0.0104485	0.0417929	0.0127278	0.022066	0.0197861	0.0168179	1.10737	0.874394	0.0582929	0.147135
gene	1479	lmo1400	498	N-acetyltransferase	N-acetyltransferase	33	5403	1497	1347	2559	651	647	1382	3.31787	2.70371	3.07061	2.61181	2.17239	2.95811	1.17435	0.379374	0.420932	0.231864
gene	1480	lmo1401	804	hypothetical protein	hypothetical protein	54	41	3	11	27	0	0	1	0.0040633	0.0134929	0.0197988	0	0	0.00130806	28.5576	0.655463	0.183452	4.8358
gene	1481	lmo1402	363	hypothetical protein	hypothetical protein	18	357	73	103	181	52	38	96	0.296621	0.379028	0.398176	0.382477	0.233915	0.37672	1.08127	0.813217	0.0897936	0.112729
gene	1482	lmo1403	2583	mutS	DNA mismatch repair protein MutS	181	6781	1572	1843	3366	1292	1549	2191	0.635222	0.674455	0.736383	0.945057	0.948245	0.855035	0.744472	0.227588	0.642851	-0.425711
gene	1483	lmo1404	1806	mutL	DNA mismatch repair protein	120	3306	729	957	1620	523	629	993	0.444322	0.528247	0.534567	0.577025	0.580788	0.584504	0.865018	0.616931	0.209763	-0.209198
gene	1484	lmo1405	549	anti-terminator regulatory protein	anti-terminator regulatory protein	38	9209	2046	2489	4674	1287	1559	2414	3.93798	4.33858	4.8705	4.48404	4.5458	4.48718	0.97263	0.851515	0.0698076	-0.0400369
gene	1485	lmo1406	2232	pflB	pyruvate formate-lyase	175	17515	4333	4505	8677	2207	2596	4854	1.81093	1.70515	1.96336	1.6697	1.64367	1.95921	1.03923	0.855621	0.0677183	0.0555195
gene	1486	lmo1407	747	pflC	pyruvate-formate lyase activating enzyme	51	84	23	27	34	11	30	23	0.0329844	0.0350671	0.0263984	0.0285559	0.0651777	0.031855	0.752058	0.63892	0.194554	-0.411085
gene	1487	lmo1408	531	hypothetical protein	hypothetical protein	47	830	159	237	434	116	173	284	0.247429	0.334008	0.365646	0.326764	0.407846	0.426816	0.815448	0.528995	0.276548	-0.294335
gene	1488	lmo1409	1194	multidrug transporter	multidrug transporter	101	2	1	0	1	0	3	2	0.000724152	0	0.000392055	0	0.00329115	0.00139871	0.238004	0.231845	0.634803	-2.07094
gene	1489	lmo1410	549	hypothetical protein	hypothetical protein	67	3763	837	1355	1571	550	526	903	0.913696	1.33959	0.928474	1.08683	0.869879	0.951991	1.09388	0.803485	0.0950223	0.129449
gene	1490	lmo1411	228	hypothetical protein	hypothetical protein	22	9367	2152	2580	4635	1169	1338	2091	7.15436	7.76789	8.34249	7.03503	6.73878	6.71353	1.13557	0.38229	0.417607	0.183412
gene	1491	lmo1412	534	modulates DNA topology	modulates DNA topology	47	51	13	21	17	16	38	34	0.02023	0.0295956	0.0143225	0.0450709	0.0895847	0.0510976	0.345341	0.0394197	1.40429	-1.53391
gene	1492	lmo1413	1320	peptidoglycan binding protein	peptidoglycan binding protein	125	21	12	3	6	95	5	6	0.00702138	0.00158971	0.00190068	0.100621	0.00443208	0.00339048	0.0969333	0.213395	0.670815	-3.36686
gene	1493	lmo1414	1170	acetyl-CoA:acetyltransferase	acetyl-CoA:acetyltransferase	77	8	3	2	3	0	3	0	0.00284959	0.00172046	0.00154276	0	0.00431696	0	1.416	0.229649	0.638935	0.501819
gene	1494	lmo1415	1167	hydroxy-3-methylglutaryl-CoA synt	hydroxy-3-methylglutaryl-CoA synthase	99	19	7	1	11	1	1	2	0.00517147	0.000669069	0.00439973	0.00133733	0.00111921	0.00142697	2.63686	0.193225	0.713936	1.39882
gene	1495	lmo1416	600	hypothetical protein	hypothetical protein	57	29	17	5	7	7	15	3	0.0218135	0.00581034	0.00486286	0.0162591	0.0291584	0.00371763	0.661169	0.292447	0.533953	-0.596908
gene	1496	lmo1417	1245	hypothetical protein	hypothetical protein	105	465	143	132	190	105	101	186	0.0996089	0.0832704	0.0716527	0.132396	0.106581	0.125125	0.699069	0.323629	0.489952	-0.516494
gene	1497	lmo1418	1269	hypothetical protein	hypothetical protein	94	1245	288	258	699	97	110	235	0.224087	0.181802	0.294454	0.136621	0.129662	0.176587	1.58137	0.228637	0.640854	0.661175
gene	1498	lmo1419	1038	hypothetical protein	hypothetical protein	95	1317	288	329	700	186	215	409	0.221728	0.229392	0.291772	0.259217	0.250763	0.304102	0.912551	0.813056	0.0898797	-0.132022
gene	1499	lmo1420	897	murB	UDP-N-acetylenolpyruvoylglucosamine reductase	74	619	205	152	262	118	178	253	0.202616	0.136056	0.140197	0.211118	0.266524	0.241495	0.665894	0.260378	0.584395	-0.586636
gene	1500	lmo1421	987	glycine/betaine A	glycine/betaine ABC transporter ATP-binding protein	59	3263	868	719	1676	310	303	719	1.07602	0.807203	1.12484	0.695639	0.569034	0.860789	1.41525	0.222153	0.653348	0.501056
gene	1501	lmo1422	1515	glycine/betaine ABC transporter permease	glycine/betaine ABC transporter permease	131	2698	838	771	1089	431	456	848	0.467869	0.389842	0.329174	0.435592	0.385693	0.45724	0.928323	0.811861	0.0905184	-0.107301
gene	1502	lmo1423	831	hypothetical protein	hypothetical protein	67	8701	2175	2262	4264	1153	1640	2424	2.3743	2.23627	2.52006	2.27839	2.71217	2.55551	0.944946	0.776734	0.109728	-0.0816968
gene	1503	lmo1424	1347	manganese transporter	manganese transporter	116	16667	4428	3993	8246	2097	2260	4109	2.79191	2.28007	2.81484	2.3934	2.15873	2.50206	1.11803	0.571745	0.242797	0.160963
gene	1504	lmo1425	672	opuCD	glycine/betaine ABC transporter permease	59	7572	1314	2307	3951	928	1156	1833	1.6289	2.59001	2.65169	2.08243	2.17097	2.19447	1.06556	0.87095	0.0600067	0.0916146
gene	1505	lmo1426	927	opuCC	glycine/betaine ABC transporter substrate-binding protein	71	7264	1904	2161	3199	965	1057	2233	1.96137	2.01606	1.78412	1.79946	1.64955	2.22152	1.01605	0.917869	0.0372193	0.022973
gene	1506	lmo1427	657	opuCB	glycine/betaine ABC transporter permease	53	3751	869	1115	1767	460	466	626	1.19921	1.39349	1.32017	1.1491	0.974222	0.834292	1.32298	0.265379	0.576133	0.403796
gene	1507	lmo1428	1194	opuCA	glycine/betaine ABC transporter ATP-binding protein	85	11534	3358	2741	5435	1443	1617	3088	2.88944	2.13597	2.53192	2.24761	2.10785	2.56613	1.09185	0.690729	0.160692	0.126773
gene	1508	lmo1429	561	hypothetical protein	hypothetical protein	41	53674	13268	11414	28992	4843	5302	10010	23.6686	18.44	28.0003	15.6388	14.3286	17.2453	1.48496	0.0812159	1.09036	0.570422
gene	1509	lmos51	111	TPP	-	5	0	0	0	0	0	0	0	0	0	0	0	0	0	#DIV/0!	0.241456	0.617163	0
gene	1510	lmo1430	384	hypothetical protein	hypothetical protein	31	179	31	87	61	57	58	94	0.0731394	0.185893	0.0779178	0.243437	0.207307	0.214183	0.506747	0.117845	0.928689	-0.980662
gene	1511	lmo1431	1602	ABC transporter ATP-binding protein	ABC transporter ATP-binding protein	116	20595	3860	6210	10525	2147	2446	3646	2.43378	3.54601	3.5928	2.45046	2.3364	2.22013	1.36615	0.184519	0.733959	0.450113
gene	1512	lmo1432	651	hypothetical protein	hypothetical protein	55	3	0	1	2	0	0	7	0	0.00120432	0.00143991	0	0	0.00898991	0.294134	0.224006	0.64974	-1.76546
gene	1513	lmo1433	1341	glutathione reductase	glutathione reductase	89	2055	576	494	985	213	276	420	0.473351	0.367657	0.438243	0.316857	0.343611	0.333334	1.28723	0.449344	0.347421	0.36427
gene	1514	lmo1434	1668	hypothetical protein	hypothetical protein	121	215	42	52	121	33	74	127	0.0253872	0.0284658	0.0395976	0.0361079	0.0677633	0.0741375	0.524978	0.220826	0.655949	-0.929672
gene	1515	lmo1435	882	dapA	dihydrodipicolinate synthase	65	208	4	121	83	130	121	94	0.00450088	0.123304	0.050563	0.264792	0.206262	0.102149	0.311178	0.0840349	1.07554	-1.68419
gene	1516	lmo1436	1212	aspartate kinase	aspartate kinase	95	5	2	2	1	1	0	2	0.00153978	0.00139448	0.000416816	0.00139364	0	0.00148705	1.16329	0.237981	0.623458	0.218208
gene	1517	lmo1437	1044	aspartate-semialdehyde dehydrog	aspartate-semialdehyde dehydrogenase	72	2	1	0	1	0	1	2	0.00101582	0	0.000549966	0	0.00153892	0.00196208	0.447241	0.235926	0.627225	-1.16088
gene	1518	lmo1438	2166	penicillin-binding protein	penicillin-binding protein	161	4084	911	1148	2025	427	590	1092	0.413851	0.472304	0.498044	0.351137	0.406045	0.479089	1.11966	0.723233	0.140722	0.163057
gene	1519	lmo1439	609	sod	superoxide dismutase	46	552	128	137	287	81	114	164	0.203518	0.197274	0.247054	0.233132	0.274596	0.251829	0.852926	0.683594	0.165202	-0.229507
gene	1520	lmo1440	801	hypothetical protein	hypothetical protein	73	25422	6554	6097	12771	2958	2992	7469	6.56651	5.53222	6.9274	5.36475	4.54137	7.22702	1.11049	0.560763	0.25122	0.151193
gene	1521	lmo1441	1107	ispG	4-hydroxy-3-methylbut-2-en-1-yl diphosphate synthase	76	260	37	78	145	26	39	77	0.0356073	0.0679809	0.075548	0.0452933	0.056859	0.0715644	1.0312	0.995906	0.00178161	0.0443213
gene	1522	lmo1442	708	transporter	transporter	59	958	261	337	360	145	152	232	0.323549	0.378341	0.241612	0.325379	0.285456	0.277751	1.0618	0.90606	0.042843	0.0865138
gene	1523	lmo1443	327	hypothetical protein	hypothetical protein	37	78	31	17	30	6	5	20	0.0612789	0.0304336	0.0321061	0.0214696	0.0149733	0.0381811	1.65924	0.794099	0.100125	0.730519
gene	1524	lmo1444	885	foldase	foldase	72	87	13	39	35	16	4	20	0.0132057	0.0358788	0.0192488	0.0294213	0.00615567	0.0196208	1.23797	0.985397	0.00638893	0.30798
gene	1525	lmo1445	426	zurR	ZurR family transcriptional regulator	29	3	0	3	0	1	0	2	0	0.00685219	0	0.00456537	0	0.00487138	0.726117	0.198731	0.701735	-0.461725
gene	1526	lmo1446	879	zurM	metal (zinc) transport protein (ABC transporter, permease)	92	6328	1465	1951	2912	687	936	1407	1.16467	1.40467	1.25335	0.988651	1.12729	1.08025	1.19601	0.491331	0.308626	0.258231
gene	1527	lmo1447	774	zurA	metal (zinc) transport protein(ABC transporter, ATP-binding protein)	48	3494	810	1172	1512	412	414	835	1.23423	1.61731	1.24732	1.1364	0.955668	1.22875	1.23429	0.40401	0.393608	0.303683
gene	1528	lmo1448	927	manganese-dependent inorganic pyrophosphatase	manganese-dependent inorganic pyrophosphatase	66	6	1	0	5	1	0	1	0.00110817	0	0.00299982	0.002006	0	0.00107023	1.3354	0.225542	0.646772	0.417272
gene	1529	lmo1449	894	endonuclease IV	endonuclease IV	60	6913	1787	1899	3227	1088	1285	2238	2.17833	2.09643	2.12969	2.40078	2.37301	2.63468	0.864477	0.412452	0.384627	-0.210101
gene	1530	lmo1450	1308	DEAD/DEAH box helicase	DEAD/DEAH box helicase	94	28	6	10	12	5	16	2	0.00466847	0.00704658	0.00505501	0.00704233	0.0188599	0.00150287	0.611931	0.190531	0.720034	-0.708558
gene	1531	lmo1451	996	ispH	4-hydroxy-3-methylbut-2-enyl diphosphate reductase	74	1609	280	420	909	271	290	518	0.276744	0.375944	0.486408	0.484855	0.434224	0.494445	0.805855	0.469652	0.328224	-0.311407
gene	1532	lmo1452	1122	hypothetical protein	hypothetical protein	88	7938	1868	2299	3771	937	1126	1805	1.55255	1.73046	1.69685	1.40971	1.41776	1.44882	1.16453	0.416206	0.380692	0.219743
gene	1533	lmo1453	705	hypothetical protein	hypothetical protein	46	10	3	1	6	1	0	2	0.00476996	0.00143995	0.0051649	0.00287817	0	0.00307109	1.91197	0.212098	0.673463	0.935062
gene	1534	lmo1454	1125	rpoD	RNA polymerase sigma factor RpoD	69	6	1	5	0	0	0	3	0.00105999	0.00479984	0	0	0	0.00307109	1.90807	0.228011	0.642044	0.932111
gene	1535	lmo1455	1881	dnaG	DNA primase	122	0	0	0	0	1	2	4	0	0	0	0.00108521	0.00181643	0.0023159	0	0.241762	0.616613	0
gene	1536	lmo1456	441	hypothetical protein	hypothetical protein	27	7092	1799	1931	3362	976	1277	1770	4.87325	4.73723	4.93063	4.78586	5.24053	4.63052	0.9921	0.966021	0.0150133	-0.011443
gene	1537	lmo1457	825	hypothetical protein	hypothetical protein	54	2539	507	702	1330	254	275	435	0.686698	0.861092	0.975273	0.62275	0.56427	0.569004	1.4368	0.237153	0.624972	0.522863
gene	1538	lmo1458	2067	glyS	glycyl-tRNA synthetase subunit beta	157	18	5	2	11	2	4	10	0.00232928	0.000843794	0.00277435	0.00168657	0.00282298	0.00449904	0.660194	0.211955	0.673757	-0.599037
gene	1539	lmo1459	891	glyQ	glycyl-tRNA synthetase subunit alpha	59	3	1	0	2	0	0	1	0.00123965	0	0.00134229	0	0	0.0011972	2.15664	0.220928	0.655749	1.10879
gene	1540	lmos52	173	T-box	-	13	9061	1433	2591	5037	458	645	1312	8.06221	13.2017	15.3425	4.6644	5.49749	7.1287	2.11713	0.011667	1.93304	1.08211
gene	1541	lmo1460	768	recO	DNA repair protein RecO	52	4	2	2	0	0	2	1	0.00281305	0.00254761	0	0	0.00426162	0.00135837	0.953857	0.215091	0.667377	-0.0681548
gene	1542	lmo1461	630	hypothetical protein	hypothetical protein	71	12988	2737	4148	6103	2152	2661	3701	2.81947	3.86978	3.40372	4.0129	4.15274	3.68197	0.8519	0.327069	0.48536	-0.231245
gene	1543	lmo1462	906	era	GTP-binding protein Era	71	3	0	0	3	0	0	2	0	0	0.00167314	0	0	0.00198972	0.840891	0.228806	0.640532	-0.250009
gene	1544	lmo1463	396	cytidine deaminase	cytidine deaminase	27	9480	2452	2543	4485	890	1390	2014	6.64214	6.23862	6.5776	4.36416	5.70425	5.26885	1.2687	0.190332	0.720487	0.343349
gene	1545	lmo1464	396	diacylglycerol kinase	diacylglycerol kinase	33	32	12	14	6	6	5	18	0.0265961	0.0281009	0.00719956	0.024072	0.0167882	0.0385282	0.779669	0.219153	0.659252	-0.359067
gene	1546	lmo1465	486	metalloprotease	metalloprotease	27	5	1	2	2	1	0	2	0.00270887	0.00490651	0.00293315	0.00490355	0	0.00523222	1.04072	0.195844	0.708089	0.0575858
gene	1547	lmo1466	2157	hypothetical protein	hypothetical protein	168	7371	2079	2070	3222	1566	1521	2280	0.9051	0.816145	0.759425	1.23412	1.00315	0.958618	0.776206	0.346469	0.460336	-0.365488
gene	1548	lmo1467	960	phosphate starvat	phosphate starvation-induced protein PhoH	73	8328	1812	3031	3485	1282	1776	2143	1.81546	2.75023	1.89038	2.32509	2.69568	2.07357	0.910031	0.649578	0.187369	-0.136012
gene	1549	lmo1468	447	hypothetical protein	hypothetical protein	25	111	35	28	48	35	16	46	0.102395	0.0741864	0.0760273	0.185354	0.0709133	0.129968	0.654028	0.415	0.381952	-0.612577
gene	1550	lmo1469	174	rpsU	30S ribosomal protein S21	8	0	0	0	0	0	0	0	0	0	0	0	0	0	#DIV/0!	0.213942	0.669703	0
gene	1551	lmo1470	768	16S ribosomal RNA methyltransferase RsmE	16S ribosomal RNA methyltransferase RsmE	43	2339	362	803	1174	435	604	791	0.615732	1.23695	1.08111	1.33935	1.55638	1.29936	0.699339	0.235168	0.628622	-0.515936
gene	1552	lmo1471	945	prmA	ribosomal protein L11 methyltransferase	60	4177	1040	1170	1967	458	594	1127	1.26775	1.29164	1.29814	1.01062	1.09694	1.32676	1.12323	0.62833	0.201812	0.167651
gene	1553	lmo1472	1134	dnaJ	molecular chaperone DnaJ	62	0	0	0	0	0	0	0	0	0	0	0	0	0	#DIV/0!	0.22156	0.654508	0
gene	1554	lmo1473	1842	dnaK	molecular chaperone DnaK	127	3	1	2	0	1	3	3	0.000575901	0.00104312	0	0.00104249	0.00261737	0.00166854	0.303846	0.242771	0.614803	-1.71859
gene	1555	lmo1474	576	grpE	heat shock protein GrpE	31	2	0	1	1	0	1	0	0	0.0021367	0.00127734	0	0.00357426	0	0.955175	0.206817	0.684413	-0.0661628
gene	1556	lmo1475	1038	hrcA	heat-inducible transcription repressor	75	1308	307	331	670	152	223	195	0.299384	0.29233	0.353738	0.268322	0.329451	0.183651	1.20991	0.5668	0.24657	0.274897
gene	1557	lmo1476	1158	hemN	coproporphyrinogen III oxidase	78	11545	2578	3028	5939	1349	1353	2498	2.41735	2.57139	3.015	2.28977	1.92199	2.26213	1.23631	0.243827	0.612918	0.306041
gene	1558	lmo1477	1029	oxidoreductase	oxidoreductase	74	12248	2983	3323	5942	1637	2053	3620	2.94831	2.97444	3.17958	2.92881	3.07401	3.45539	0.962373	0.851814	0.0696555	-0.0553318
gene	1559	lmo1478	438	MerR family transcriptional regulator	MerR family transcriptional regulator	44	3393	961	1004	1428	692	1091	1570	1.59743	1.51143	1.28512	2.08222	2.74739	2.52038	0.59782	0.0332447	1.47828	-0.742216
gene	1560	lmo1479	1827	lepA	GTP-binding protein LepA	124	5212	1304	1575	2333	657	748	1324	0.769143	0.841327	0.745009	0.701484	0.668387	0.754199	1.10895	0.675512	0.170367	0.149189
gene	1561	lmo1480	255	rpsT	30S ribosomal protein S20	16	1	1	0	0	0	1	1	0.00457121	0	0	0	0.00692513	0.00441469	0.403112	0.191847	0.717045	-1.31075
gene	1562	lmo1481	1032	holA	DNA polymerase III subunit delta	94	2856	912	892	1052	243	525	611	0.709608	0.628555	0.443156	0.342257	0.618841	0.459127	1.25425	0.503023	0.298412	0.326825
gene	1563	lmo1482	2223	comEC	competence protein ComEC	195	2153	559	679	915	434	375	684	0.209666	0.230643	0.185804	0.294665	0.213081	0.247766	0.828728	0.645583	0.190048	-0.27103
gene	1564	lmo1483	561	comEB	competence protein ComEB	39	5574	1352	1518	2704	706	862	1434	2.5355	2.57818	2.74543	2.3967	2.44901	2.59719	1.05592	0.780074	0.107864	0.0784997
gene	1565	lmo1484	603	comEA	competence protein ComEA	59	871	269	282	320	124	151	313	0.333466	0.316594	0.214766	0.278255	0.283578	0.374725	0.923409	0.834823	0.0784054	-0.114958
gene	1566	lmo1485	732	hypothetical protein	hypothetical protein	55	9691	3022	1994	4675	1465	1585	2823	4.01868	2.40142	3.36579	3.52654	3.19311	3.6255	0.945939	0.730145	0.136591	-0.0801803
gene	1567	lmo1486	357	hypothetical protein	hypothetical protein	28	5129	1070	1571	2488	628	782	1380	2.79497	3.71641	3.51853	2.96945	3.09454	3.4813	1.05077	0.823322	0.0844301	0.0714483
gene	1568	lmo1487	576	hypothetical protein	hypothetical protein	49	636	126	189	321	131	118	188	0.188073	0.255489	0.259404	0.353956	0.266829	0.271008	0.788261	0.533445	0.27291	-0.343254
gene	1569	lmo1488	567	nadD	nicotinic acid mononucleotide adenylyltransferase	43	82	15	29	38	19	20	46	0.0255137	0.044672	0.0349932	0.0585005	0.0515358	0.075563	0.566699	0.224105	0.649549	-0.819345
gene	1570	lmo1489	291	hypothetical protein	hypothetical protein	22	3195	965	630	1600	327	323	656	3.20816	1.89681	2.87982	1.96788	1.62678	2.10621	1.40063	0.226965	0.644042	0.486074
gene	1571	lmo1490	822	shikimate 5-dehydrogenase	shikimate 5-dehydrogenase	60	1096	224	352	520	184	248	340	0.273054	0.388595	0.343179	0.406014	0.457982	0.400265	0.794795	0.449542	0.34723	-0.331345
gene	1572	lmo1491	1101	GTP-binding protein	GTP-binding protein	72	6	0	4	2	0	2	0	0	0.00367988	0.00109993	0	0.00307784	0	1.55298	0.235674	0.627688	0.635038
gene	1573	lmo1492	522	hypothetical protein	hypothetical protein	33	83	5	23	55	5	22	16	0.0110817	0.0461658	0.0659959	0.02006	0.073868	0.0342473	0.961523	0.812425	0.0902168	-0.0566073
gene	1574	lmo1493	1809	oligopeptidase	oligopeptidase	133	4263	1048	896	2319	514	645	1123	0.576316	0.446234	0.690427	0.511665	0.537348	0.596414	1.04105	0.937903	0.0278419	0.0580433
gene	1575	lmo1494	702	5'-methylthioadenosine/S-adenosylhomocysteine nucleosidase	5'-methylthioadenosine/S-adenosylhomocysteine nucleosidase	55	15	2	10	3	10	4	3	0.00265961	0.0120432	0.00215987	0.024072	0.00805833	0.00385282	0.468629	0.223785	0.65017	-1.09348
gene	1576	lmo1495	624	hypothetical protein	hypothetical protein	39	7419	1506	2481	3432	832	1002	1889	2.82431	4.21374	3.48459	2.82444	2.84676	3.42127	1.15729	0.48608	0.313292	0.210752
gene	1577	lmo1496	483	greA	transcription elongation factor GreA	33	24	7	6	11	2	5	5	0.0155144	0.0120432	0.0131992	0.00802399	0.0167882	0.0107023	1.14761	0.199954	0.69907	0.198636
gene	1578	lmo1497	630	udk	uridine kinase	50	397	58	142	197	99	110	112	0.0848417	0.188115	0.156014	0.262144	0.243765	0.158222	0.645914	0.263141	0.579812	-0.630585
gene	1579	lmo1498	654	O-methyltransferase	O-methyltransferase	55	1353	224	371	758	125	149	295	0.297877	0.446804	0.545726	0.300899	0.300173	0.37886	1.31683	0.497699	0.303033	0.397072
gene	1580	lmo1499	1071	hypothetical protein	hypothetical protein	95	5835	1346	1750	2739	872	811	1560	1.03627	1.22017	1.14166	1.21525	0.9459	1.1599	1.0232	0.926237	0.033278	0.0330871
gene	1581	lmo1500	627	hypothetical protein	hypothetical protein	59	7548	2120	2177	3251	1143	1305	2127	2.62806	2.44406	2.18189	2.56489	2.45079	2.54645	0.959256	0.822794	0.0847087	-0.0600128
gene	1582	lmo1501	303	hypothetical protein	hypothetical protein	20	1123	259	320	544	105	131	216	0.947155	1.05981	1.07705	0.695078	0.725754	0.762858	1.4123	0.198968	0.701217	0.498042
gene	1583	lmo1502	417	Holliday junction resolvase	Holliday junction resolvase	28	2	1	1	0	0	16	0	0.00261212	0.00236564	0	0	0.0633155	0	0.0786183	0.178988	0.747175	-3.66899
gene	1584	lmo1503	273	hypothetical protein	hypothetical protein	19	26	7	15	4	4	2	8	0.0269461	0.052293	0.00833633	0.0278728	0.0116634	0.029741	1.26413	0.351184	0.454465	0.338145
gene	1585	lmo1504	2640	alaS	alanyl-tRNA synthetase	157	13	3	6	4	2	1	0	0.00139757	0.00253138	0.00100886	0.00168657	0.000705746	0	2.06403	0.242578	0.615149	1.04546
gene	1586	lmo1505	696	ABC transporter ATP-binding protein	ABC transporter ATP-binding protein	55	2496	495	831	1170	399	530	899	0.658254	1.00079	0.842348	0.960471	1.06773	1.15456	0.78592	0.361103	0.442369	-0.347545
gene	1587	lmo1506	1506	transporter	transporter	110	7361	1670	1995	3696	928	1036	1493	1.11039	1.20131	1.33048	1.11694	1.04355	0.958709	1.16766	0.583278	0.234124	0.223625
gene	1588	lmo1507	687	response regulator	response regulator	48	769	130	319	320	133	173	312	0.198086	0.440206	0.263984	0.366847	0.399349	0.459127	0.736357	0.347352	0.459231	-0.441523
gene	1589	lmo1508	1440	histidine kinase	histidine kinase	114	855	122	308	425	94	91	119	0.078272	0.178958	0.147623	0.109168	0.0884473	0.073733	1.492	0.414916	0.382039	0.577249
gene	1590	lmo1509	2397	exodeoxyribonuclease V	exodeoxyribonuclease V	141	276	45	54	177	26	70	98	0.0233424	0.0253677	0.0497076	0.0244134	0.0550081	0.0490938	0.765804	0.592447	0.227351	-0.384952
gene	1591	lmo1510	639	hypothetical protein	hypothetical protein	45	662	209	182	271	123	126	250	0.339692	0.267895	0.238465	0.361882	0.310246	0.392417	0.794756	0.509916	0.292501	-0.331417
gene	1592	lmo1511	741	hypothetical protein	hypothetical protein	54	3382	688	885	1809	451	342	635	0.93185	1.08556	1.32652	1.10575	0.701746	0.830615	1.26755	0.358823	0.445119	0.34204
gene	1593	lmo1512	1116	mnmA	tRNA-specific 2-thiouridylase	71	4246	1078	1327	1841	416	508	952	1.11048	1.23799	1.02675	0.775727	0.792781	0.947106	1.34171	0.199865	0.699264	0.424073
gene	1594	lmo1513	1149	iron-sulfur cofactor synthesis protein	iron-sulfur cofactor synthesis protein	82	10	3	4	3	0	1	0	0.00267583	0.00323111	0.00144869	0	0.00135124	0	5.4436	0.240231	0.619371	2.44456
gene	1595	lmos53	189	ssrS	-	12	37	3	14	20	2	3	3	0.0182848	0.0772775	0.0659959	0.022066	0.0277005	0.0176587	2.39611	0.617932	0.209059	1.26069
gene	1596	lmo1514	1278	recombination factor protein RarA	recombination factor protein RarA	93	4658	1232	1112	2314	648	755	1114	0.9689	0.792005	0.985256	0.922499	0.899522	0.846101	1.02925	0.926518	0.0331461	0.0415912
gene	1597	lmo1515	423	hypothetical protein	hypothetical protein	35	8231	1321	2767	4143	707	1020	1134	2.76049	5.23657	4.68722	2.67439	3.22909	2.28857	1.54836	0.135333	0.868596	0.630744
gene	1598	lmo1516	1206	ammonium transporter NrgA	ammonium transporter NrgA	85	3154	580	810	1764	372	552	699	0.499069	0.631207	0.821766	0.579426	0.719562	0.580869	1.0384	0.943449	0.0252818	0.0543615
gene	1599	lmo1517	366	nitrogen regulatory PII protein	nitrogen regulatory PII protein	21	4	1	2	1	0	0	1	0.00348283	0.00630836	0.0018856	0	0	0.00336357	3.47155	0.194427	0.711244	1.79558
gene	1600	lmo1518	381	hypothetical protein	hypothetical protein	25	284	91	97	96	25	43	63	0.266227	0.257003	0.152055	0.132396	0.19058	0.178	1.34794	0.483703	0.315421	0.430756
gene	1601	lmo1519	1776	aspS	aspartyl-tRNA synthetase	118	33	7	10	16	8	0	12	0.00433878	0.00561337	0.00536916	0.00897598	0	0.00718322	0.948148	0.193473	0.71338	-0.076816
gene	1602	lmo1520	1278	hisS	histidyl-tRNA synthetase	82	3	0	2	1	0	1	1	0	0.00161556	0.000482897	0	0.00135124	0.000861402	0.948391	0.239968	0.619847	-0.0764466
gene	1603	lmos54	229	T-box	-	19	2	0	2	0	17	0	2	0	0.0069724	0	0.118459	0	0.00743526	0.0553828	0.193052	0.714325	-4.17442
gene	1604	lmo1521	1284	N-acetylmuramoyl-L-alanine amidase	N-acetylmuramoyl-L-alanine amidase	103	5856	1702	1331	2823	968	1100	1773	1.20857	0.855947	1.08528	1.24426	1.18332	1.21588	0.864507	0.527368	0.277886	-0.210051
gene	1605	lmo1522	453	D-tyrosyl-tRNA(Tyr) deacylase	D-tyrosyl-tRNA(Tyr) deacylase	34	120	19	33	68	18	53	37	0.040872	0.0642896	0.0791951	0.0700919	0.172721	0.0768675	0.576691	0.283346	0.547683	-0.794129
gene	1606	lmo1523	2217	relA	(p)ppGpp synthetase	163	31	1	9	21	7	2	1	0.000448708	0.0036573	0.00510153	0.00568571	0.00135953	0.000433343	1.23119	0.415193	0.38175	0.30005
gene	1607	lmo1524	522	apt	adenine phosphoribosyltransferase	40	2	0	1	1	0	0	1	0	0.00165595	0.000989939	0	0	0.00176587	1.49834	0.201903	0.694858	0.583367
gene	1608	lmo1525	2352	recombination protein RecJ	recombination protein RecJ	140	1827	564	483	780	405	520	677	0.294647	0.22852	0.220615	0.383002	0.411551	0.341571	0.654667	0.192101	0.716471	-0.611166
gene	1609	lmo1526	345	hypothetical protein	hypothetical protein	28	586	132	210	244	128	113	146	0.3448	0.496784	0.345065	0.605238	0.447166	0.368311	0.835248	0.625625	0.203686	-0.259724
gene	1610	lmo1527	2265	preprotein translocase SecDF	preprotein translocase SecDF	189	97	14	44	39	19	22	48	0.00541773	0.0154204	0.00817093	0.0133096	0.0128976	0.017939	0.657113	0.251653	0.599198	-0.605786
gene	1611	lmo1528	291	hypothetical protein	hypothetical protein	20	1	0	0	1	0	1	0	0	0	0.00197988	0	0.0055401	0	0.357372	0.210003	0.677774	-1.4845
gene	1612	lmo1529	330	hypothetical protein	hypothetical protein	27	1449	344	493	612	251	264	433	0.93185	1.20945	0.897545	1.23079	1.0834	1.13278	0.881601	0.612487	0.212903	-0.181802
gene	1613	lmo1530	1140	tgt	queuine tRNA-ribosyltransferase	68	6168	1147	2371	2650	789	1166	1762	1.23369	2.30956	1.54314	1.53618	1.89993	1.83028	0.965821	0.813396	0.0896977	-0.0501724
gene	1614	lmo1531	1029	queA	S-adenosylmethionine:tRNA ribosyltransferase-isomerase	63	5085	1287	1601	2197	633	787	1254	1.49413	1.68328	1.38089	1.33026	1.38415	1.40597	1.10628	0.649215	0.187611	0.145719
gene	1615	lmo1532	1008	ruvB	Holliday junction DNA helicase RuvB	68	1127	267	429	431	166	170	431	0.28718	0.417883	0.250979	0.323201	0.277005	0.447701	0.912333	0.81079	0.0910917	-0.132367
gene	1616	lmo1533	606	ruvA	Holliday junction DNA helicase RuvA	46	5	1	1	3	1	0	1	0.00158999	0.00143995	0.00258245	0.00287817	0	0.00153554	1.27158	0.211906	0.673857	0.346623
gene	1617	lmo1534	936	L-lactate dehydrogenase	L-lactate dehydrogenase	65	11300	1672	3065	6563	1006	1301	2207	1.88137	3.12337	3.99814	2.04908	2.21775	2.39833	1.35074	0.298731	0.52472	0.433747
gene	1618	lmo1535	726	hypothetical protein	hypothetical protein	59	22234	5486	5594	11154	2627	2991	5415	6.80072	6.28024	7.48595	5.89498	5.6171	6.48285	1.14293	0.384923	0.414626	0.192735
gene	1619	lmo1536	849	prephenate dehydratase	prephenate dehydratase	53	6012	1585	1477	2950	729	1038	1609	2.18728	1.84591	2.20402	1.82107	2.17005	2.14437	1.01658	0.936012	0.0287186	0.0237227
gene	1620	lmo1537	1290	obgE	GTPase ObgE	91	308	79	124	105	60	45	105	0.0634946	0.0902581	0.0456895	0.0872939	0.0547922	0.0815019	0.892008	0.783226	0.106113	-0.164872
gene	1621	lmo1538	1494	glpK	glycerol kinase	101	100930	28324	22633	49973	10741	12274	24007	20.5109	14.8432	19.5922	14.0798	13.4652	16.7894	1.23936	0.236171	0.626773	0.309592
gene	1622	lmo1539	819	glycerol transporter	glycerol transporter	68	1662	572	390	700	169	201	354	0.615231	0.379893	0.407622	0.329042	0.327518	0.367717	1.3695	0.366607	0.435799	0.453648
gene	1623	lmo1540	291	rpmA	50S ribosomal protein L27	21	2	0	0	2	0	1	0	0	0	0.0037712	0	0.00527629	0	0.714744	0.194275	0.711583	-0.484501
gene	1624	lmo1541	318	hypothetical protein	hypothetical protein	24	4	1	3	0	0	0	1	0.00304747	0.00827973	0	0	0	0.00294312	3.8487	0.197153	0.705197	1.94437
gene	1625	lmo1542	309	rplU	50S ribosomal protein L21	21	0	0	0	0	0	0	0	0	0	0	0	0	0	#DIV/0!	0.194123	0.711922	0
gene	1626	lmos55	79	L21	-	7	0	0	0	0	0	0	0	0	0	0	0	0	0	#DIV/0!	0.222562	0.65255	0
gene	1627	lmo1543	1362	ribonuclease G	ribonuclease G	100	5	0	2	3	0	0	1	0	0.00132476	0.00118793	0	0	0.00070635	3.55728	0.231144	0.636117	1.83077
gene	1628	lmo1544	801	minD	septum formation inhibitor MinD	58	184	49	62	73	27	13	27	0.0617902	0.0708059	0.0498383	0.0616325	0.0248349	0.0328818	1.52858	0.270144	0.568405	0.612188
gene	1629	lmo1545	678	minC	septum formation inhibitor MinC	50	297	78	88	131	33	36	53	0.114097	0.116579	0.103746	0.0873812	0.0797775	0.0748731	1.38173	0.378558	0.421868	0.466472
gene	1630	lmo1546	519	mreD	cell-shape determining protein MreD	55	4	1	0	3	0	0	0	0.00132981	0	0.00215987	0	0	0	#DIV/0!	0.223563	0.6506	0
gene	1631	lmo1547	888	mreC	rod shape-determining protein MreC	67	0	0	0	0	1	0	2	0	0	0	0.00197606	0	0.00210851	0	0.227008	0.643958	0
gene	1632	lmo1548	1014	mreB	rod shape-determining protein MreB	87	1506	211	628	667	253	217	618	0.177384	0.47813	0.303581	0.385013	0.276368	0.501752	0.824579	0.579342	0.237065	-0.27827
gene	1633	lmo1549	675	radC	DNA repair protein RadC	50	2996	742	865	1389	526	656	1138	1.08539	1.14591	1.10002	1.3928	1.45372	1.60765	0.74791	0.227064	0.643852	-0.419064
gene	1634	lmo1550	711	comC	competence protein ComC	67	981	217	339	425	131	142	197	0.236884	0.335144	0.251179	0.258863	0.234834	0.207688	1.17369	0.701418	0.154023	0.231047
gene	1635	lmos56	223	rliE	-	23	629	175	189	265	102	115	196	0.556495	0.544302	0.456233	0.587146	0.55401	0.601933	0.893259	0.704681	0.152007	-0.16285
gene	1636	lmo1551	1290	folC	folyl-polyglutamate synthetase	111	22	1	5	16	1	1	1	0.000658913	0.00298369	0.00570776	0.00119275	0.000998217	0.000636351	3.30714	0.279877	0.553033	1.72558
gene	1637	lmo1552	2652	valS	valyl-tRNA synthetase	209	25	4	6	15	0	3	5	0.0013998	0.00190156	0.00284193	0	0.00159046	0.00168983	1.87279	0.257317	0.589532	0.905187
gene	1638	lmos57	227	T-box	-	17	617	116	170	331	43	87	166	0.499069	0.662378	0.770988	0.334883	0.567046	0.68973	1.2141	0.548324	0.260963	0.279888
gene	1639	lmo1553	1290	hemL	glutamate-1-semialdehyde aminotransferase	87	4060	1084	1148	1828	582	757	1293	0.9113	0.874035	0.832004	0.885682	0.964105	1.04978	0.902665	0.718461	0.143597	-0.147738
gene	1640	lmo1554	975	hemB	delta-aminolevulinic acid dehydratase	72	182	62	45	75	32	35	157	0.0629811	0.0413986	0.0412475	0.0588426	0.0538621	0.154024	0.545976	0.291125	0.535921	-0.87309
gene	1641	lmo1555	723	hemD	uroporphyrinogen-III synthase	50	70	19	14	37	16	12	23	0.027793	0.0185466	0.0293022	0.0423666	0.0265925	0.0324921	0.745597	0.472427	0.325665	-0.423532
gene	1642	lmo1556	930	hemC	porphobilinogen deaminase	62	309	35	105	169	88	70	157	0.0412884	0.112177	0.107935	0.187917	0.125099	0.178866	0.53143	0.180192	0.744265	-0.912049
gene	1643	lmo1557	1308	hemA	glutamyl-tRNA reductase	92	430	108	162	160	147	166	172	0.0858593	0.116636	0.0688653	0.211545	0.199925	0.132057	0.499259	0.120154	0.920261	-1.00214
gene	1644	lmo1558	585	engB	GTP-binding protein EngB	34	1	0	0	1	0	0	0	0	0	0.00116463	0	0	0	#DIV/0!	0.208248	0.681418	0
gene	1645	lmo1559	1923	thrS	threonyl-tRNA synthetase	127	30	8	13	9	8	17	7	0.00460721	0.00678025	0.00280613	0.00833989	0.0148318	0.00389327	0.524427	0.236453	0.626255	-0.931186
gene	1646	lmos58	231	T-box	-	19	0	0	0	0	0	0	0	0	0	0	0	0	0	#DIV/0!	0.209393	0.679038	0
gene	1647	lmo1560	924	dnaI	primosomal protein DnaI	57	1	0	0	1	0	1	0	0	0	0.000694694	0	0.0019439	0	0.357372	0.226173	0.64556	-1.4845
gene	1648	lmo1561	1377	dnaB	chromosome replication initiation / membrane attachment protein DnaB	85	12	4	2	6	2	2	4	0.00344185	0.00155854	0.00279512	0.00311519	0.00260711	0.003324	0.861735	0.23676	0.625692	-0.214684
gene	1649	lmo1562	465	nrdR	transcriptional regulator NrdR	29	941	247	335	359	164	241	254	0.622946	0.765161	0.490191	0.748721	0.920803	0.618665	0.820866	0.493915	0.306348	-0.284781
gene	1650	lmo1563	603	coaE	dephospho-CoA kinase	40	3	0	1	2	0	1	0	0	0.00165595	0.00197988	0	0.00277005	0	1.31255	0.201738	0.695211	0.392369
gene	1651	lmo1564	822	mutM	formamidopyrimidine-DNA glycosylase	51	6984	1739	1933	3312	940	1079	2306	2.49391	2.51054	2.57151	2.44024	2.34422	3.19381	0.949575	0.844889	0.0732003	-0.074646
gene	1652	lmo1565	2628	polA	DNA polymerase I	190	9116	2367	2686	4063	2055	2250	3355	0.911163	0.936394	0.846763	1.43196	1.31213	1.24727	0.675038	0.120017	0.920758	-0.56696
gene	1653	lmo1566	1263	citC	isocitrate dehydrogenase	75	2518	682	543	1293	238	329	489	0.665081	0.479562	0.682662	0.420136	0.486052	0.46054	1.33699	0.350633	0.455147	0.418991
gene	1654	lmo1567	1122	citZ	citrate synthase	81	2336	639	600	1097	322	436	686	0.576988	0.490651	0.536278	0.526314	0.596416	0.598217	0.931997	0.826642	0.0826826	-0.101603
gene	1655	lmo1568	462	hypothetical protein	hypothetical protein	40	250	91	55	104	34	50	108	0.166392	0.091077	0.102954	0.112536	0.138503	0.190714	0.815891	0.627649	0.202283	-0.293551
gene	1656	lmo1569	378	fxsA	FxsA	38	572	293	98	181	130	144	208	0.563943	0.170824	0.188609	0.452933	0.419882	0.386634	0.73316	0.301068	0.521336	-0.447801
gene	1657	lmo1570	1758	pykA	pyruvate kinase	111	1599	279	518	802	161	259	419	0.183837	0.30911	0.286101	0.192033	0.258538	0.266631	1.08623	0.874558	0.0582112	0.119331
gene	1658	lmo1571	960	pfkA	6-phosphofructokinase	63	667	137	186	344	18	34	18	0.159049	0.195559	0.216215	0.0378274	0.0597979	0.0201814	4.84543	0.00434175	2.36234	2.27662
gene	1659	lmo1572	957	accA	acetyl-CoA carboxylase carboxyltransferase subunit alpha	62	6072	1555	1779	2738	832	1032	1349	1.83438	1.9006	1.74868	1.77667	1.84432	1.53688	1.06316	0.766914	0.115253	0.0883654
gene	1660	lmo1573	885	accD	acetyl-CoA carboxylase subunit beta	53	7	0	1	6	0	0	0	0	0.00124977	0.00448274	0	0	0	#DIV/0!	0.216097	0.665351	0
gene	1661	lmo1574	3327	dnaE	DNA polymerase III subunit alpha	221	1175	252	330	593	251	253	552	0.0833987	0.0989072	0.10625	0.150368	0.126846	0.176428	0.636089	0.209995	0.677792	-0.652699
gene	1662	lmo1575	936	hypothetical protein	hypothetical protein	51	111	21	26	64	8	5	11	0.0301162	0.0337683	0.0496911	0.020768	0.0108629	0.015235	2.42342	0.224375	0.649025	1.27704
gene	1663	lmo1576	1314	hypothetical protein	hypothetical protein	87	3422	630	1099	1693	381	417	754	0.52963	0.836728	0.77056	0.579802	0.531086	0.61217	1.24019	0.488088	0.311502	0.31056
gene	1664	lmo1577	687	metal-dependent hydrolase	metal-dependent hydrolase	43	2	0	1	1	1	0	1	0	0.00154041	0.000920874	0.00307897	0	0.00164267	0.521278	0.209508	0.678799	-0.939876
gene	1665	lmo1578	1098	X-Pro dipeptidase	X-Pro dipeptidase	72	23969	5627	5964	12378	2601	2936	5133	5.71605	5.4867	6.80748	4.7828	4.51826	5.03569	1.25623	0.222087	0.653477	0.329099
gene	1666	lmo1579	1113	alanine dehydrogenase	alanine dehydrogenase	75	21507	6053	5385	10069	2796	3224	6205	5.90284	4.75588	5.31611	4.93571	4.76301	5.84387	1.02781	0.882045	0.0545094	0.0395721
gene	1667	lmo1580	465	hypothetical protein	hypothetical protein	36	1310	278	471	561	1132	1282	1652	0.564799	0.866611	0.617062	4.16311	3.94578	3.24136	0.180478	2.55726e-05	4.59223	-2.4701
gene	1668	lmo1581	1194	ackA	acetate kinase	83	7	3	0	4	1	0	2	0.00264359	0	0.00190832	0.00159513	0	0.00170205	1.38055	0.238269	0.622932	0.46524
gene	1669	lmo1582	999	hypothetical protein	hypothetical protein	63	6335	1642	1819	2874	850	648	1900	1.90627	1.91249	1.8064	1.78629	1.13968	2.13026	1.11252	0.586373	0.231826	0.153831
gene	1670	lmo1583	498	tpx	thiol peroxidase	37	3820	948	1425	1447	797	751	1215	1.87395	2.55105	1.54859	2.85188	2.24898	2.3195	0.805027	0.295296	0.529742	-0.312892
gene	1671	lmo1584	537	hypothetical protein	hypothetical protein	40	4890	1312	1381	2197	505	600	1009	2.39897	2.28686	2.1749	1.6715	1.66203	1.78177	1.34122	0.151181	0.820503	0.423544
gene	1672	lmo1585	1014	peptidase	peptidase	72	6309	1224	1758	3327	921	968	1471	1.24337	1.61731	1.82974	1.69356	1.48967	1.44311	1.01385	0.986616	0.00585192	0.0198418
gene	1673	lmo1586	804	ppnK	inorganic polyphosphate/ATP-NAD kinase	66	14165	3851	3827	6487	2069	2336	4460	4.26757	3.84079	3.89196	4.15041	3.92172	4.77321	0.934216	0.693309	0.159073	-0.0981719
gene	1674	lmo1587	951	argF	ornithine carbamoyltransferase	71	1181	284	474	423	196	228	266	0.292558	0.442207	0.235912	0.365487	0.355815	0.264632	0.984525	0.922588	0.0349921	-0.0225001
gene	1675	lmo1588	1161	argD	acetylornithine aminotransferase	80	2324	724	524	1076	222	224	382	0.661911	0.433858	0.532587	0.367398	0.310246	0.337282	1.60441	0.229385	0.639434	0.682042
gene	1676	lmo1589	753	argB	acetylglutamate kinase	55	510	127	113	270	118	79	201	0.168885	0.136089	0.194388	0.284049	0.159152	0.258139	0.712012	0.421209	0.375503	-0.490027
gene	1677	lmo1590	1197	argJ	bifunctional ornithine acetyltransferase/N-acetylglutamate synthase	71	18	3	9	6	3	3	5	0.0030904	0.00839634	0.00334627	0.00559419	0.00468178	0.00497429	0.97264	0.228571	0.640979	-0.0400221
gene	1678	lmo1591	1032	argC	N-acetyl-gamma-glutamyl-phosphate reductase	69	4737	1348	1462	1927	1897	1963	2931	1.42887	1.40347	1.10586	3.63992	3.15224	3.00045	0.402161	0.00142844	2.84514	-1.31416
gene	1679	lmo1592	1212	thiamine biosynthesis protein ThiI	thiamine biosynthesis protein ThiI	75	1454	289	490	675	203	353	372	0.28183	0.432754	0.356378	0.358351	0.521508	0.35035	0.870553	0.706455	0.150915	-0.199996
gene	1680	lmo1593	1140	iron-sulfur cofactor synthesis protein NifS	iron-sulfur cofactor synthesis protein NifS	78	561	130	219	212	119	154	138	0.121899	0.185975	0.107624	0.201988	0.218763	0.12497	0.761375	0.519847	0.284125	-0.39332
gene	1681	lmo1594	1716	septation ring formation regulator EzrA	septation ring formation regulator EzrA	113	60	4	31	25	11	5	6	0.002589	0.0181714	0.00876052	0.0128881	0.00490275	0.00375053	1.37043	0.867653	0.0616541	0.454631
gene	1682	lmo1595	489	hypothetical protein	hypothetical protein	31	2930	621	1081	1228	438	580	865	1.46515	2.30978	1.56857	1.87062	2.07307	1.97094	0.903436	0.609361	0.215125	-0.146505
gene	1683	lmo1596	603	rpsD	30S ribosomal protein S4	37	3	0	3	0	0	0	3	0	0.00537063	0	0	0	0.00572716	0.937748	0.193847	0.71254	-0.0927277
gene	1684	lmo1596a	201	hypothetical protein	hypothetical protein	32	6799	1392	2591	2816	1031	1293	1838	3.18156	5.36319	3.48459	4.26563	4.4771	4.0571	0.939806	0.685369	0.164075	-0.0895656
gene	1685	lmo1597	780	hypothetical protein	hypothetical protein	71	20257	4830	6011	9416	2765	2790	5126	4.97554	5.60782	5.25142	5.15598	4.35405	5.09965	1.08386	0.619652	0.207852	0.116173
gene	1686	lmo1598	1260	tyrS	tyrosyl-tRNA synthetase	73	13	3	6	4	8	6	20	0.00300573	0.0054442	0.00216973	0.0145091	0.00910702	0.019352	0.247152	0.0793308	1.10056	-2.01653
gene	1687	lmos59	209	T-box	-	21	3	0	1	2	0	0	0	0	0.00315418	0.0037712	0	0	0	#DIV/0!	0.193519	0.713276	0
gene	1688	lmo1599	1008	ccpA	catabolite control protein A	85	1486	200	527	759	168	247	199	0.172093	0.410674	0.353583	0.261676	0.321978	0.165369	1.2501	0.684781	0.164449	0.322038
gene	1689	lmo1600	1086	aroA	bifunctional 3-deoxy-7-phosphoheptulonate synthase/chorismate mutase	80	429	37	139	253	43	77	129	0.033827	0.115088	0.125227	0.0711627	0.106647	0.113899	0.939782	0.741403	0.129946	-0.0896021
gene	1690	lmo1601	525	general stress protein	general stress protein	32	5093	1416	1229	2448	827	680	1700	3.23642	2.54395	3.02921	3.4216	2.35454	3.75248	0.924538	0.786169	0.104484	-0.113196
gene	1691	lmo1602	456	hypothetical protein	hypothetical protein	30	4	0	3	1	1	0	0	0	0.00662378	0.00131992	0.00441319	0	0	1.79999	0.20201	0.694627	0.847989
gene	1692	lmo1603	1113	aminopeptidase	aminopeptidase	75	28351	7813	7603	12935	3631	4849	7135	7.61917	6.71475	6.82926	6.40972	7.16372	6.71974	1.04287	0.80588	0.0937298	0.0605613
gene	1693	lmo1604	546	2-cys peroxiredoxin	2-cys peroxiredoxin	36	402	157	97	148	37	47	137	0.318969	0.178474	0.16279	0.136073	0.144658	0.268805	1.20144	0.693146	0.159176	0.264759
gene	1694	lmo1605	1344	murC	UDP-N-acetylmuramate--L-alanine ligase	86	42	2	17	23	12	9	7	0.00170092	0.0130935	0.01059	0.0184738	0.0115956	0.00574936	0.708693	0.716655	0.14469	-0.496768
gene	1695	lmo1606	2352	DNA translocase	DNA translocase	151	16824	4102	5061	7661	2159	2680	3832	1.98687	2.22006	2.00899	1.893	1.96655	1.79254	1.09976	0.618153	0.208904	0.137185
gene	1696	lmo1607	618	pheT	phenylalanyl-tRNA synthetase subunit beta	42	592	73	253	266	88	97	200	0.127123	0.399004	0.250785	0.277401	0.2559	0.336357	0.893354	0.674137	0.171252	-0.162697
gene	1697	lmo1608	801	hypothetical protein	hypothetical protein	55	161	36	47	78	28	16	34	0.047873	0.0566032	0.0561565	0.0674015	0.0322333	0.0436653	1.12095	0.73863	0.131573	0.164727
gene	1698	lmo1609	312	thioredoxin	thioredoxin	19	0	0	0	0	0	0	1	0	0	0	0	0	0.00371763	0	0.210315	0.677129	0
gene	1699	lmo1610	219	hypothetical protein	hypothetical protein	16	2675	684	645	1346	395	513	990	3.12671	2.67021	3.33115	3.26852	3.55259	4.37054	0.815614	0.267099	0.573328	-0.294042
gene	1700	lmo1611	1074	aminopeptidase	aminopeptidase	62	5838	1618	1581	2639	880	807	1604	1.9087	1.68906	1.68545	1.87917	1.44221	1.8274	1.02611	0.891524	0.049867	0.0371876
gene	1701	lmo1612	312	hypothetical protein	hypothetical protein	17	1106	220	323	563	150	196	309	0.94651	1.25852	1.31138	1.1682	1.27748	1.28389	0.942844	0.798273	0.0978486	-0.0849095
gene	1702	lmo1613	249	hypothetical protein	hypothetical protein	21	150	20	55	75	36	60	60	0.0696566	0.17348	0.14142	0.226964	0.316577	0.201814	0.515937	0.16151	0.791801	-0.954734
gene	1703	lmo1614	852	hypothetical protein	hypothetical protein	49	1342	464	333	545	189	150	388	0.692585	0.450147	0.440422	0.510669	0.33919	0.559314	1.12346	0.76273	0.117629	0.167953
gene	1704	lmo1615	645	trmB	tRNA (guanine-N(7)-)-methyltransferase	47	1044	286	465	293	186	320	460	0.445061	0.655332	0.246853	0.523949	0.754397	0.691321	0.683996	0.204453	0.689408	-0.547939
gene	1705	lmo1616	783	hypothetical protein	hypothetical protein	46	3291	689	957	1645	514	706	955	1.0955	1.37803	1.41604	1.47938	1.70057	1.46644	0.837118	0.40825	0.389074	-0.256497
gene	1706	lmo1617	1470	multidrug transporter	multidrug transporter	112	1771	372	530	869	281	328	557	0.242927	0.313447	0.307235	0.332172	0.324492	0.351283	0.8568	0.683661	0.165159	-0.222969
gene	1707	lmo1618	441	MarR family transcriptional regulator	MarR family transcriptional regulator	31	669	187	175	307	175	165	205	0.441196	0.373923	0.392144	0.747395	0.589753	0.467102	0.669121	0.211442	0.67481	-0.57966
gene	1708	lmo1619	870	daaA	D-amino acid aminotransferase	71	5263	1058	1604	2601	715	1038	1400	1.08988	1.49641	1.45061	1.33328	1.6199	1.3928	0.928883	0.74919	0.125408	-0.106432
gene	1709	lmo1620	1413	dipeptidase PepV	dipeptidase PepV	98	481	77	167	237	130	135	180	0.0574667	0.112875	0.0957615	0.175627	0.152636	0.129738	0.58101	0.221615	0.6544	-0.783365
gene	1710	lmo1621	414	hypothetical protein	hypothetical protein	31	1896	550	470	876	309	279	618	1.29763	1.00425	1.11895	1.31969	0.997219	1.40814	0.918333	0.770445	0.113258	-0.12291
gene	1711	lmo1622	831	hypothetical protein	hypothetical protein	54	5784	1305	1607	2872	732	908	1504	1.76754	1.97119	2.106	1.7947	1.86312	1.96732	1.03904	0.861435	0.0647775	0.0552494
gene	1712	lmo1623	654	hypothetical protein	hypothetical protein	61	3285	505	1234	1546	439	491	677	0.605498	1.33996	1.00357	0.952815	0.891866	0.783933	1.12189	0.845984	0.0726381	0.165937
gene	1713	lmo1624	1614	transporter	transporter	143	11058	2982	2958	5118	1522	1984	3187	1.52519	1.37015	1.41721	1.40914	1.53728	1.57422	0.953967	0.829709	0.081074	-0.0679883
gene	1714	lmo1625	1614	transporter	transporter	143	5452	1278	1771	2403	1250	1534	2231	0.653651	0.82033	0.665405	1.15731	1.1886	1.102	0.620487	0.0790199	1.10226	-0.688527
gene	1715	lmo1626	438	hypothetical protein	hypothetical protein	43	3074	644	972	1458	605	685	1059	1.09539	1.49728	1.34263	1.86278	1.7651	1.73959	0.733177	0.213537	0.670526	-0.447767
gene	1716	lmo1627	774	trpA	tryptophan synthase subunit alpha	57	4721	1154	1499	2068	783	1124	1487	1.48075	1.74194	1.43663	1.8187	2.18494	1.84271	0.796963	0.241959	0.616258	-0.327416
gene	1717	lmo1628	1203	trpB	tryptophan synthase subunit beta	70	3797	853	1037	1907	400	517	893	0.891256	0.981266	1.07875	0.756547	0.818352	0.901101	1.19195	0.458233	0.338913	0.253326
gene	1718	lmo1629	609	trpF	N-(5'-phosphoribosyl)anthranilate isomerase	38	1279	396	361	522	218	176	358	0.762189	0.629259	0.543946	0.759534	0.513189	0.665456	0.998564	0.994892	0.00222425	-0.00207367
gene	1719	lmo1630	759	trpC	indole-3-glycerol phosphate synthase	33	1038	251	334	453	189	270	404	0.556303	0.670407	0.543567	0.758267	0.906562	0.864743	0.699832	0.226689	0.64457	-0.514919
gene	1720	lmo1631	1020	trpD	anthranilate phosphoribosyltransferase	59	21377	5733	4362	11282	2089	2546	5089	7.10692	4.89711	7.57186	4.68771	4.78139	6.09257	1.25796	0.258209	0.588029	0.331081
gene	1721	lmo1632	606	trpG	anthranilate synthase subunit beta	43	471	48	231	192	57	73	115	0.081644	0.355836	0.176808	0.175501	0.188106	0.188908	1.1118	0.908185	0.0418257	0.152901
gene	1722	lmo1633	1365	trpE	anthranilate synthase subunit alpha	98	6888	1525	2050	3313	1005	1012	1967	1.13814	1.38559	1.33864	1.35773	1.1442	1.41775	0.985378	0.952761	0.0210161	-0.0212504
gene	1723	lmos60	226	T-box	-	16	739	267	132	340	39	96	101	1.22051	0.546462	0.841448	0.322715	0.664812	0.445883	1.81973	0.176746	0.75265	0.863726
gene	1724	lmos61	242	T-box	-	15	2	0	2	0	5	2	1	0	0.00883171	0	0.0441319	0.0147736	0.004709	0.138832	0.191987	0.716727	-2.84859
gene	1725	lmo1634	2601	bifunctional acetaldehyde-CoA/alcohol dehydrogenase	bifunctional acetaldehyde-CoA/alcohol dehydrogenase	174	1203	344	277	582	159	180	235	0.144597	0.105448	0.132447	0.120982	0.114623	0.0953978	1.15555	0.73199	0.135495	0.208585
gene	1726	lmo1635	429	hypothetical protein	hypothetical protein	26	2	2	0	0	0	0	0	0.00562611	0	0	0	0	0	#DIV/0!	0.204472	0.689365	0
gene	1727	lmo1636	921	ABC transporter ATP-binding protein	ABC transporter ATP-binding protein	66	58736	14682	15313	28741	6492	8408	12435	16.2702	15.3682	17.2435	13.0229	14.1155	13.3083	1.20855	0.196629	0.706353	0.273278
gene	1728	lmo1637	1068	hypothetical protein	hypothetical protein	86	1343	240	456	647	230	295	519	0.20411	0.351214	0.297903	0.354082	0.380077	0.426274	0.735266	0.348564	0.457718	-0.443661
gene	1729	lmo1638	975	hypothetical protein	hypothetical protein	63	189	12	82	95	88	55	96	0.0139313	0.0862143	0.0597106	0.184934	0.096732	0.107634	0.410625	0.12471	0.904098	-1.28411
gene	1730	lmo1639	582	DNA-3-methyladenine glycosidase	DNA-3-methyladenine glycosidase	46	1277	379	415	483	194	277	389	0.602605	0.59758	0.415774	0.558365	0.667221	0.597326	0.886472	0.684068	0.164901	-0.173854
gene	1731	lmo1640	234	hypothetical protein	hypothetical protein	25	74	25	23	26	14	17	4	0.0731394	0.0609388	0.0411815	0.0741416	0.0753454	0.0113016	1.09	0.926552	0.03313	0.124328
gene	1732	lmo1641	2703	citB	aconitate hydratase	177	16396	3453	4940	8003	1933	2187	3186	1.42684	1.84867	1.79039	1.44588	1.36906	1.27143	1.23971	0.282569	0.548876	0.309998
gene	1733	lmo1642	804	sigma factor regulator	sigma factor regulator	67	4768	1273	1387	2108	563	899	1306	1.38965	1.37122	1.24585	1.11252	1.48673	1.37686	1.0077	0.953284	0.0207778	0.0110636
gene	1734	lmo1643	423	hypothetical protein	hypothetical protein	28	2318	446	938	934	368	518	761	1.16501	2.21897	1.32086	1.74006	2.04984	1.91976	0.824014	0.353781	0.451266	-0.27926
gene	1735	lmo1644	3219	helicase SNF2	helicase SNF2	206	26337	5930	7785	12622	3748	4138	7218	2.10542	2.50321	2.42622	2.40883	2.22572	2.47497	0.989496	0.947646	0.0233537	-0.0152336
gene	1736	lmo1645	3072	ATP-dependent dsDNA exonuclease SbcC	ATP-dependent dsDNA exonuclease SbcC	163	2827	644	820	1363	426	594	798	0.288968	0.333221	0.331113	0.346016	0.403782	0.345808	0.870114	0.683236	0.165429	-0.200723
gene	1737	lmo1646	1125	exonuclease SbcD	exonuclease SbcD	67	420	116	124	180	74	82	133	0.126629	0.122589	0.106382	0.146228	0.135609	0.140216	0.84255	0.659376	0.180867	-0.247165
gene	1738	lmo1647	609	1-acylglycerol-3-phosphate O-acyltransferase	1-acylglycerol-3-phosphate O-acyltransferase	43	0	0	0	0	0	1	0	0	0	0	0	0.00257679	0	0	0.209328	0.679172	0
gene	1739	lmo1648	363	hypothetical protein	hypothetical protein	33	848	299	203	346	160	201	364	0.662687	0.407463	0.415174	0.641919	0.674885	0.779125	0.708671	0.197228	0.705031	-0.496812
gene	1740	lmo1649	516	hypothetical protein	hypothetical protein	36	2913	565	810	1538	226	324	538	1.14788	1.49035	1.6917	0.831151	0.997219	1.0556	1.50138	0.174982	0.757006	0.586287
gene	1741	lmo1650	489	hypothetical protein	hypothetical protein	41	1140	251	342	547	165	155	328	0.447756	0.55252	0.528289	0.532812	0.418886	0.56508	1.00777	0.971585	0.0125192	0.0111685
gene	1742	lmo1651	1806	ABC transporter ATP-binding protein	ABC transporter ATP-binding protein	125	2081	508	610	963	229	280	514	0.297238	0.323241	0.30506	0.242549	0.248197	0.290451	1.18477	0.625432	0.20382	0.244607
gene	1743	lmo1652	1770	ABC transporter ATP-binding protein	ABC transporter ATP-binding protein	117	3962	704	1015	2243	334	504	590	0.440087	0.574627	0.759123	0.37795	0.477301	0.356194	1.46423	0.251578	0.599327	0.550144
gene	1744	lmos62	181	rli59	-	18	7	0	5	2	0	0	9	0	0.0183994	0.00439973	0	0	0.0353175	0.645548	0.202835	0.692857	-0.631404
gene	1745	lmo1653	621	cellsurface protein	cellsurface protein	51	165	34	71	60	74	73	80	0.0487596	0.0922134	0.0465854	0.192104	0.158599	0.1108	0.406408	0.0616285	1.21022	-1.299
gene	1746	lmo1654	495	cell surface protein	cell surface protein	53	248	63	63	122	38	67	80	0.0869393	0.0787355	0.0911491	0.0949253	0.140071	0.106619	0.751794	0.473202	0.324953	-0.41159
gene	1747	lmo1655	564	hypothetical protein	hypothetical protein	60	4371	1160	1219	1992	904	985	1276	1.41403	1.34573	1.31464	1.99476	1.819	1.50217	0.76645	0.20197	0.694712	-0.383736
gene	1748	lmo1656	432	hypothetical protein	hypothetical protein	36	155	64	52	39	30	39	34	0.130026	0.0956769	0.0428974	0.11033	0.120036	0.0667108	0.904144	0.755131	0.121977	-0.145375
gene	1749	lmo1657	885	tsf	elongation factor Ts	54	13	3	7	3	4	1	0	0.0040633	0.00858638	0.00219986	0.00980709	0.00205189	0	1.25218	0.212321	0.673007	0.324439
gene	1750	lmo1658	750	rpsB	30S ribosomal protein S2	46	595	163	139	293	69	84	153	0.259168	0.200153	0.252219	0.198594	0.202334	0.234938	1.11901	0.782799	0.10635	0.162223
gene	1751	lmo1659	207	hypothetical protein	hypothetical protein	13	106	7	46	53	27	51	45	0.0393827	0.23438	0.161436	0.274976	0.434685	0.244506	0.456104	0.152603	0.816437	-1.13257
gene	1752	lmo1660	2412	leuS	leucyl-tRNA synthetase	137	6	1	1	4	0	3	0	0.000533864	0.000483488	0.00115613	0	0.00242632	0	0.895794	0.242279	0.615685	-0.158761
gene	1753	lmos63	202	T-box	-	10	0	0	0	0	0	0	0	0	0	0	0	0	0	#DIV/0!	0.190636	0.719796	0
gene	1754	lmo1661	966	hypothetical protein	hypothetical protein	60	3628	1102	861	1665	429	507	887	1.34333	0.950513	1.09883	0.94663	0.936278	1.04422	1.15904	0.639178	0.194378	0.212936
gene	1755	lmo1662	576	hypothetical protein	hypothetical protein	34	39	8	14	17	25	10	3	0.0172093	0.0272744	0.0197988	0.0973498	0.0325888	0.0062325	0.472071	0.27237	0.564841	-1.08292
gene	1756	lmo1663	1866	ansB	asparagine synthetase	134	5568	1438	1464	2666	763	755	1760	0.784884	0.723673	0.787814	0.753865	0.624295	0.927743	0.995866	0.974428	0.0112505	-0.00597654
gene	1757	lmo1664	1200	metK	S-adenosylmethionine synthetase	78	5	2	1	2	0	0	1	0.00187537	0.000849203	0.00101532	0	0	0.000905577	4.12985	0.230291	0.637723	2.04609
gene	1758	lmos64	109	SAM	-	8	16723	4655	3745	8323	2028	2257	3734	42.558	31.0076	41.1963	33.5623	31.26	32.9689	1.17354	0.42526	0.371345	0.230866
gene	1759	lmo1665	303	hypothetical protein	hypothetical protein	27	44	1	3	40	1	3	2	0.00270887	0.00735976	0.0586631	0.00490355	0.0123113	0.00523222	3.06194	0.849382	0.0708971	1.61445
gene	1760	lmo1666	5136	peptidoglycan-linked protein	peptidoglycan-linked protein	415	10137	2452	3062	4623	1436	1632	2679	0.432139	0.488723	0.441107	0.458121	0.435732	0.455979	1.00899	0.97984	0.00884482	0.0129147
gene	1761	lmo1667	909	L-lactate dehydrogenase	L-lactate dehydrogenase	57	621	98	203	320	65	76	80	0.125748	0.2359	0.222302	0.150978	0.147736	0.0991368	1.46776	0.381717	0.418259	0.553619
gene	1762	lmo1668	243	hypothetical protein	hypothetical protein	21	841	242	246	353	206	209	432	0.842844	0.775929	0.665616	1.29874	1.10274	1.45306	0.592648	0.0504265	1.29734	-0.754753
gene	1763	lmo1669	474	hypothetical protein	hypothetical protein	32	4	1	2	1	0	0	1	0.00228561	0.00413986	0.00123742	0	0	0.00220734	3.47155	0.208009	0.681919	1.79558
gene	1764	lmo1670	267	hypothetical protein	hypothetical protein	18	0	0	0	0	0	0	0	0	0	0	0	0	0	#DIV/0!	0.203337	0.691785	0
gene	1765	lmo1671	954	ABC transporter ATP-binding protein	ABC transporter	66	83665	22693	19797	41175	8346	10536	17734	25.1478	19.8683	24.7035	16.742	17.688	18.9794	1.30538	0.186411	0.729529	0.384468
gene	1766	lmo1672	1410	menE	O-succinylbenzoic acid--CoA ligase	87	41	5	9	27	3	3	2	0.00420341	0.00685219	0.0122889	0.00456537	0.00382076	0.00162379	2.33214	0.593886	0.226297	1.22165
gene	1767	lmo1673	819	menB	naphthoate synthase	50	32	9	12	11	0	8	4	0.0131651	0.0158971	0.00871146	0	0.0177283	0.0056508	1.6157	0.258002	0.588377	0.692158
gene	1768	lmo1674	828	prol	prolyl aminopetidase	52	1729	484	337	908	202	257	303	0.680759	0.429272	0.691434	0.514307	0.547618	0.411585	1.22257	0.594861	0.225585	0.289915
gene	1769	lmo1675	1743	menD	2-succinyl-5-enolpyruvyl-6-hydroxy-3-cyclohexene-1-carboxylate synthase	105	69	7	26	36	16	5	12	0.00487596	0.0164017	0.0135763	0.0201746	0.00527629	0.00807257	1.03969	0.947845	0.0232625	0.0561541
gene	1770	lmo1676	1389	menF	menaquinone-specific isochorismate synthase	86	17	7	6	4	2	4	12	0.00595321	0.00462124	0.00184175	0.00307897	0.00515358	0.00985604	0.68641	0.180773	0.742867	-0.542858
gene	1771	lmo1677	939	1,4-dihydroxy-2-naphthoate octaprenyltransferase	1,4-dihydroxy-2-naphthoate octaprenyltransferase	81	62	8	29	25	11	22	41	0.00722364	0.0237148	0.0122215	0.0179797	0.0300944	0.0357535	0.514865	0.22661	0.64472	-0.957734
gene	1772	lmo1678	1854	bifunctional homocysteine S-methyltransferase/5,10-methylenetetrahydrofolate reductase	bifunctional homocysteine S-methyltransferase/5,10-methylenetetrahydrofolate reductase	116	1391	301	355	735	180	182	410	0.189784	0.202711	0.250898	0.205442	0.173845	0.249658	1.02297	0.947063	0.0236212	0.0327677
gene	1773	lmo1679	1173	cystathionine beta-lyase	cystathionine beta-lyase	68	5	1	3	1	0	1	2	0.00107558	0.00292226	0.000582317	0	0.00162944	0.0020775	1.23556	0.22754	0.642943	0.305166
gene	1774	lmo1680	1125	cystathionine gamma-synthase	cystathionine gamma-synthase	60	285	118	64	103	42	38	57	0.143841	0.0706537	0.0679758	0.092677	0.0701746	0.0671032	1.22837	0.749323	0.125331	0.296748
gene	1775	lmo1681	2298	5-methyltetrahydropteroyltriglutamate-- homocysteine S-methyltransferase	5-methyltetrahydropteroyltriglutamate--homocysteine S-methyltransferase	129	526	147	158	221	60	83	146	0.0833449	0.0811285	0.0678377	0.0615794	0.0712913	0.0799435	1.09161	0.832003	0.079875	0.126464
gene	1776	lmos65	107	SAM	-	6	1	0	0	1	0	0	0	0	0	0.00659959	0	0	0	#DIV/0!	0.241318	0.61741	0
gene	1777	lmo1682	1176	transporter	transporter	79	165	51	60	54	21	46	64	0.0472166	0.0503072	0.0270667	0.0351938	0.0645177	0.0572233	0.7939	0.623555	0.205125	-0.332971
gene	1778	lmot18	72	tRNA-Glu	Glu tRNA	3	0	0	0	0	0	0	1	0	0	0	0	0	0.023545	0	0.218326	0.660895	0
gene	1779	lmot19	91	tRNA-Ser	Ser tRNA	3	793	204	237	352	76	98	138	4.97348	5.23279	4.64611	3.35403	3.61953	3.24921	1.45287	0.0372983	1.42831	0.538908
gene	1780	lmot20	73	tRNA-Asn	Asn tRNA	3	0	0	0	0	0	0	0	0	0	0	0	0	0	#DIV/0!	0.218119	0.661307	0
gene	1781	lmot21	74	tRNA-Ile	Ile tRNA	5	1245	275	246	724	91	115	215	4.02267	3.2589	5.73373	2.4096	2.54845	3.0373	1.62786	0.0581208	1.23567	0.702974
gene	1782	lmot22	71	tRNA-Gly	Gly tRNA	4	108	17	26	65	17	20	21	0.310842	0.430546	0.64346	0.562682	0.55401	0.370834	0.930974	0.810655	0.091164	-0.103187
gene	1783	lmot23	73	tRNA-His	His tRNA	3	0	0	0	0	0	0	0	0	0	0	0	0	0	#DIV/0!	0.217912	0.661719	0
gene	1784	lmot24	73	tRNA-Phe	Phe tRNA	2	0	0	0	0	0	0	0	0	0	0	0	0	0	#DIV/0!	0.228489	0.641135	0
gene	1785	lmot25	76	tRNA-Asp	Asp tRNA	2	115	28	20	67	19	19	40	1.02395	0.662378	1.32652	1.25776	1.05262	1.4127	0.809236	0.394825	0.403596	-0.305368
gene	1786	lmot26	74	tRNA-Met	Met tRNA	3	66	18	21	27	4	1	13	0.438836	0.463665	0.356378	0.176528	0.036934	0.306085	2.42303	0.717582	0.144129	1.27681
gene	1787	lmot27	90	tRNA-Ser	Ser tRNA	3	0	0	0	0	0	0	0	0	0	0	0	0	0	#DIV/0!	0.217706	0.662131	0
gene	1788	lmot28	74	tRNA-Met	Met tRNA	3	0	0	0	0	0	0	0	0	0	0	0	0	0	#DIV/0!	0.2175	0.662542	0
gene	1789	lmot29	74	tRNA-Met	Met tRNA	4	1	1	0	0	0	0	0	0.0182848	0	0	0	0	0	#DIV/0!	0.2109	0.675924	0
gene	1790	lmot30	73	tRNA-Ala	Ala tRNA	2	37	9	10	18	0	1	5	0.329127	0.331189	0.356378	0	0.055401	0.176587	4.38252	0.295439	0.529532	2.13176
gene	1791	lmot31	74	tRNA-Pro	Pro tRNA	2	0	0	0	0	0	0	0	0	0	0	0	0	0	#DIV/0!	0.228211	0.641663	0
gene	1792	lmot32	74	tRNA-Arg	Arg tRNA	5	0	0	0	0	0	0	0	0	0	0	0	0	0	#DIV/0!	0.240919	0.61813	0
gene	1793	lmot33	86	tRNA-Leu	Leu tRNA	4	209	23	85	101	26	49	62	0.420551	1.40755	0.999839	0.860572	1.35733	1.09484	0.853657	0.549135	0.260321	-0.228272
gene	1794	lmot34	75	tRNA-Gly	Gly tRNA	2	128	30	29	69	10	14	43	1.09709	0.960448	1.36612	0.661979	0.775615	1.51865	1.15811	0.566906	0.246489	0.211771
gene	1795	lmot35	82	tRNA-Leu	Leu tRNA	1	0	0	0	0	0	0	0	0	0	0	0	0	0	#DIV/0!	0.220086	0.657408	0
gene	1796	lmot36	73	tRNA-Lys	Lys tRNA	3	0	0	0	0	0	0	0	0	0	0	0	0	0	#DIV/0!	0.217294	0.662952	0
gene	1797	lmot37	76	tRNA-Thr	Thr tRNA	4	0	0	0	0	0	0	0	0	0	0	0	0	0	#DIV/0!	0.210711	0.676313	0
gene	1798	lmot38	73	tRNA-Val	Val tRNA	3	21	4	4	13	1	5	6	0.0975192	0.0883171	0.171589	0.0441319	0.18467	0.14127	0.965828	0.205583	0.687012	-0.0501625
gene	1799	lmor07	110	5S ribosomal RNA	5S ribosomal RNA	6	171	60	28	83	11	1	21	0.731394	0.30911	0.547766	0.242726	0.018467	0.247222	3.12396	0.07091	1.14929	1.64338
gene	1800	lmor08	2931	23S ribosomal RNA	23S ribosomal RNA	164	3385	935	729	1721	204	223	412	0.416984	0.294435	0.415533	0.164687	0.150664	0.177449	2.28683	0.0372036	1.42941	1.19335
gene	1801	lmor09	1546	16S ribosomal RNA	16S ribosomal RNA	78	1179	315	281	583	89	110	167	0.295371	0.238626	0.295966	0.151067	0.156259	0.151231	1.80994	0.149914	0.824159	0.855944
gene	1802	lmo1683	447	Fur famil	Fur family transcriptional regulator	44	10	4	4	2	1	1	1	0.00664903	0.00602162	0.00179989	0.00300899	0.00251823	0.00160534	2.0288	0.210394	0.676966	1.02063
gene	1803	lmo1684	942	glycerate dehydrogenase	glycerate dehydrogenase	74	20449	4470	6239	9740	2947	3697	5861	4.41801	5.58456	5.2119	5.27257	5.53561	5.59448	0.927561	0.64938	0.187501	-0.108486
gene	1804	lmo1685	1299	gsaB	glutamate-1-semialdehyde aminotransferase	85	15679	4178	3864	7637	2113	2262	4326	3.59502	3.01109	3.55772	3.2912	2.94864	3.59491	1.03346	0.861886	0.0645503	0.0474849
gene	1805	lmo1686	1089	hypothetical protein	hypothetical protein	87	65304	11534	24497	29273	7682	8589	14359	9.69643	18.6509	13.3234	11.6904	10.9388	11.658	1.21534	0.469487	0.328377	0.281364
gene	1806	lmo1687	528	hypothetical protein	hypothetical protein	41	4402	1273	1198	1931	664	736	1438	2.27089	1.93544	1.86495	2.14417	1.98903	2.47739	0.918416	0.687437	0.162767	-0.12278
gene	1807	lmo1688	747	enoyl-ACP reductase	enoyl-ACP reductase	53	274	53	49	172	50	36	94	0.0731394	0.0612387	0.128505	0.124902	0.0752618	0.125277	0.807777	0.605685	0.217753	-0.307971
gene	1808	lmo1689	1098	A/G-specific adenine glycosylase	A/G-specific adenine glycosylase	61	2056	563	518	975	337	516	675	0.675041	0.562479	0.632912	0.731432	0.937277	0.781617	0.76334	0.282662	0.548732	-0.389603
gene	1809	lmo1690	981	hypothetical protein	hypothetical protein	78	1233	292	332	609	197	229	404	0.273804	0.281935	0.309166	0.334384	0.325304	0.365853	0.843365	0.638378	0.194922	-0.245771
gene	1810	lmo1691	462	deoxyuridine triphosphate nucleotidohydrolase	deoxyuridine triphosphate nucleotidohydrolase	39	584	91	193	300	191	301	292	0.170659	0.327792	0.304597	0.6484	0.855165	0.528857	0.395119	0.0255251	1.59303	-1.33964
gene	1811	lmo1692	234	hypothetical protein	hypothetical protein	17	4006	1208	1006	1792	375	510	765	5.1972	3.91972	4.17405	2.92049	3.32406	3.17857	1.41046	0.0802875	1.09535	0.496168
gene	1812	lmo1693	810	recX	recombination regulator RecX	56	24	1	15	8	1	6	7	0.00130606	0.0177423	0.0056568	0.00236421	0.0118717	0.00882937	1.0711	0.34302	0.464681	0.0990907
gene	1813	lmo1694	903	CDP-abequose synthase	CDP-abequose synthase	65	25	4	11	10	7	10	3	0.00450088	0.0112095	0.00609193	0.014258	0.0170465	0.00326008	0.63077	0.202013	0.69462	-0.664813
gene	1814	lmo1695	2598	hypothetical protein	hypothetical protein	205	1016	277	323	416	384	400	532	0.0988274	0.104365	0.0803541	0.248	0.216199	0.183306	0.437906	0.0471317	1.32669	-1.19131
gene	1815	lmo1696	675	hypothetical protein	hypothetical protein	72	25262	5393	8518	11351	3928	4677	6704	5.47834	7.8363	6.24267	7.22292	7.19752	6.5769	0.931418	0.661779	0.179287	-0.102499
gene	1816	lmo1697	966	hypothetical protein	hypothetical protein	64	3591	804	1009	1778	510	760	1155	0.918813	1.04428	1.10007	1.05503	1.31577	1.27474	0.840249	0.462599	0.334796	-0.251112
gene	1817	lmo1698	543	ribosomal-protei	ribosomal-protein-alanine N-acetyltransferase	47	1692	572	286	834	252	240	461	0.890122	0.403064	0.702646	0.709867	0.565798	0.692824	1.01389	0.92664	0.0330891	0.0199022
gene	1818	lmo1699	903	chemotaxis protein	chemotaxis protein	52	229	44	121	64	63	71	70	0.0618872	0.15413	0.0487355	0.160403	0.151287	0.0950856	0.650858	0.257345	0.589484	-0.619586
gene	1819	lmo1700	207	hypothetical protein	hypothetical protein	13	828	152	297	379	109	140	245	0.855168	1.51328	1.15442	1.11009	1.19325	1.3312	0.969275	0.853358	0.0688685	-0.0450213
gene	1820	lmo1701	354	hypothetical protein	hypothetical protein	21	8	0	7	1	14	8	81	0	0.0220793	0.0018856	0.0882638	0.0422103	0.272449	0.0594775	0.0378595	1.42183	-4.07151
gene	1821	lmo1702	402	glutathione transferase	glutathione transferase	26	3075	847	736	1492	486	607	1030	2.38266	1.87504	2.27229	2.47478	2.5868	2.79823	0.830807	0.30912	0.509873	-0.267416
gene	1822	lmo1703	1380	RNA methyltransferase	RNA methyltransferase	81	18758	4368	5500	8890	2828	3478	4892	3.94411	4.49763	4.34596	4.62241	4.75765	4.266	0.937098	0.689047	0.161751	-0.0937287
gene	1823	lmo1704	381	hypothetical protein	hypothetical protein	23	3648	1038	988	1622	469	462	1119	3.30081	2.84535	2.79249	2.69972	2.22568	3.43655	1.06897	0.720032	0.142648	0.0962182
gene	1824	lmo1705	645	deoxyguanosine kinase/deoxyadenosine kinase	deoxyguanosine kinase/deoxyadenosine kinase	52	6047	1280	1737	3030	915	1072	1763	1.80035	2.2126	2.30732	2.32966	2.28423	2.3948	0.901778	0.578184	0.237934	-0.149156
gene	1825	lmo1706	870	transporter	transporter	71	3154	593	1181	1380	465	619	974	0.610868	1.10179	0.769643	0.867099	0.966007	0.968993	0.885871	0.622038	0.206183	-0.174831
gene	1826	lmo1707	222	hypothetical protein	hypothetical protein	16	11158	3145	2994	5019	1183	1581	2759	14.3765	12.3948	12.4213	9.78901	10.9486	12.1801	1.19062	0.265308	0.576249	0.25171
gene	1827	lmo1708	807	aminoglycoside N3'-acetyltransferase	aminoglycoside N3'-acetyltransferase	43	4833	974	1503	2356	735	711	1123	1.65669	2.31524	2.16958	2.26304	1.8321	1.84472	1.03395	0.901426	0.0450699	0.0481638
gene	1828	lmo1709	759	methionine aminopeptidase	methionine aminopeptidase	54	1	0	0	1	0	1	1	0	0	0.000733288	0	0.00205189	0.00130806	0.218244	0.212128	0.673403	-2.19599
gene	1829	lmo1710	447	flavodoxin	flavodoxin	30	1487	226	410	851	95	170	213	0.550983	0.90525	1.12325	0.419253	0.627878	0.501508	1.66565	0.222954	0.651784	0.736081
gene	1830	lmo1711	1233	aminopeptidase	aminopeptidase	74	6386	1354	1819	3213	619	819	1240	1.33825	1.6282	1.71928	1.10747	1.22631	1.18361	1.33216	0.227574	0.642877	0.413768
gene	1831	lmo1712	1260	multidrug resistance protein	multidrug resistance protein	89	9335	1870	3250	4215	1207	1633	2033	1.53675	2.4188	1.87532	1.79552	2.03303	1.61349	1.07145	0.818773	0.0868363	0.0995608
gene	1832	lmo1713	993	rod shape-determining prot	rod shape-determining protein MreB	60	649	154	236	259	87	91	140	0.187724	0.260535	0.170929	0.191974	0.16805	0.164815	1.17977	0.705613	0.151434	0.238507
gene	1833	lmot39	72	tRNA-Arg	Arg tRNA	8	4093	1222	968	1903	772	541	1331	11.172	8.01478	9.41927	12.7762	7.49299	11.7519	0.893352	0.685317	0.164109	-0.1627
gene	1834	lmo1714	573	hypothetical protein	hypothetical protein	48	1225	256	400	569	176	201	305	0.390077	0.551982	0.469396	0.485451	0.463984	0.448826	1.00944	0.999678	0.000139842	0.0135489
gene	1835	lmo1715	669	hypothetical protein	hypothetical protein	62	6438	1630	1755	3053	737	556	1535	1.92286	1.87496	1.94986	1.5738	0.993644	1.74879	1.33164	0.226437	0.645053	0.413207
gene	1836	lmo1716	576	transcriptional regulator	transcriptional regulator	47	5887	1129	1680	3078	614	726	1377	1.7569	2.36765	2.59322	1.7296	1.71154	2.06945	1.21907	0.361943	0.44136	0.285776
gene	1837	lmo1717	1068	hypothetical protein	hypothetical protein	109	7831	872	2585	4374	607	928	1236	0.585115	1.57087	1.58899	0.737286	0.943342	0.800962	1.5091	0.37646	0.424281	0.59369
gene	1838	lmo1718	1089	hypothetical protein	hypothetical protein	73	1069	229	287	553	123	195	273	0.229437	0.260414	0.299965	0.223078	0.295978	0.264155	1.00843	0.979809	0.00885866	0.0121163
gene	1839	lmo1719	303	PTS lichena	PTS lichenan transporter subunit IIA	20	5	2	1	2	0	0	3	0.00731394	0.00331189	0.00395976	0	0	0.0105952	1.37662	0.209821	0.67815	0.461126
gene	1840	lmo1720	309	PTS lichena	PTS lichenan transporter subunit IIB	20	635	131	172	332	102	165	187	0.479063	0.569645	0.65732	0.675218	0.914117	0.660437	0.758311	0.343291	0.464338	-0.399138
gene	1841	lmo1721	2679	transcriptional regulator	transcriptional regulator	188	48558	10930	14269	23359	6150	7641	12525	4.2522	5.02738	4.92	4.33103	4.5034	4.70587	1.04869	0.79377	0.100305	0.0685886
gene	1842	lmo1722	1326	ATP-dependent RNA helicase	ATP-dependent RNA helicase	77	2916	871	705	1340	131	196	389	0.82733	0.606463	0.689101	0.225245	0.282042	0.356844	2.45668	0.0202836	1.69286	1.29671
gene	1843	lmo1723	774	hypothetical protein	hypothetical protein	71	3445	1054	870	1521	387	435	1012	1.08576	0.811647	0.84828	0.72165	0.678858	1.0068	1.14056	0.617548	0.209329	0.189748
gene	1844	lmo1724	681	ABC transporter ATP-binding protein	ABC transporter ATP-binding protein	47	2766	629	834	1303	303	447	572	0.978823	1.17537	1.09778	0.85353	1.0538	0.859643	1.17528	0.533087	0.273202	0.233007
gene	1845	lmo1725	369	GntR family transcriptional regulator	GntR family tramscriptional regulator	25	3031	626	1048	1357	340	362	623	1.83141	2.77669	2.14936	1.80058	1.60441	1.76022	1.30826	0.202053	0.694534	0.38765
gene	1846	lmo1726	984	hypothetical protein	hypothetical protein	68	19179	4336	4639	10204	1926	2447	3660	4.66371	4.51878	5.94196	3.74992	3.98725	3.80182	1.31073	0.174148	0.759081	0.390367
gene	1847	lmo1727	966	LacI family transcriptional regulator	LacI family transcriptional regulator	76	631	205	177	249	63	61	134	0.197284	0.154264	0.129734	0.109749	0.0889332	0.124541	1.48901	0.306794	0.513153	0.574354
gene	1848	lmo1728	3261	cellobiose phosphorylase	cellobiose phosphorylase	238	31985	8339	8975	14671	4373	5007	8875	2.56264	2.49783	2.44091	2.43263	2.33103	2.63397	1.01402	0.936812	0.0283478	0.0200921
gene	1849	lmo1729	2172	beta-glucosidase	beta-glucosidase	134	12935	3395	3565	5975	1976	2099	3610	1.85305	1.76222	1.76564	1.95234	1.73562	1.90293	0.962441	0.858889	0.0660628	-0.0552298
gene	1850	lmo1730	1245	sugar ABC transporter substrate-binding protein	sugar ABC transporter substrate-binding protein	79	6557	1821	1516	3220	868	851	1955	1.68591	1.2711	1.61398	1.45468	1.19358	1.74799	1.03975	0.861199	0.0648964	0.0562316
gene	1851	lmo1731	894	sugar ABC transporter permease	sugar ABC transporter permease	70	6771	1762	1485	3524	690	897	1669	1.84102	1.40519	1.99345	1.30504	1.41985	1.68414	1.18839	0.432933	0.36358	0.249012
gene	1852	lmo1732	831	sugar ABC transporter permease	sugar ABC transporter permease	60	482	118	147	217	51	66	115	0.143841	0.162283	0.143211	0.112536	0.121882	0.135384	1.21507	0.626641	0.202982	0.281036
gene	1853	lmo1733	1470	gltD	glutamate synthase subunit beta	96	2682	783	583	1316	705	772	1061	0.596543	0.402257	0.542817	0.972281	0.891033	0.780664	0.583067	0.0939392	1.02715	-0.778266
gene	1854	lmo1734	4593	glutamate synthase large subunit	glutamate synthase large subunit	276	1251	411	384	456	183	192	263	0.108914	0.092157	0.0654221	0.0877841	0.0770797	0.067308	1.14783	0.782236	0.106662	0.198905
gene	1855	lmo1735	888	gltC	transcription activator of glutamate synthase operon GltC	57	3919	1058	1093	1768	482	590	1083	1.35757	1.27014	1.22822	1.11956	1.1469	1.34206	1.06856	0.776219	0.110016	0.0956707
gene	1856	lmo1736	519	hypothetical protein	hypothetical protein	37	10	2	4	4	8	7	8	0.00395348	0.00716085	0.00428082	0.0286261	0.0209626	0.0152724	0.237356	0.193698	0.712875	-2.07488
gene	1857	lmo1737	1107	glycerol dehydrogenase	glycerol dehydrogenase	85	4351	1124	1084	2143	568	860	1182	0.967161	0.844727	0.998325	0.884715	1.12106	0.982242	0.940495	0.845284	0.0729976	-0.0885074
gene	1858	lmo1738	816	amino acid ABC transporter substrate-binding protein	amino acid ABC transporter substrate-binding protein	67	10	2	2	6	2	3	4	0.00218327	0.00197725	0.00354605	0.00395211	0.00496129	0.00421701	0.586925	0.22678	0.644396	-0.768753
gene	1859	lmo1739	648	amino acid ABC transporter ATP-binding protein	amino acid ABC transporter ATP-binding protein	37	1036	347	167	522	64	51	159	0.685929	0.298965	0.558647	0.229009	0.152727	0.30354	2.25244	0.0948188	1.02311	1.17149
gene	1860	lmo1740	642	amino acid ABC transporter permease	amino acid ABC transporter permease	59	507	85	131	291	87	135	117	0.10537	0.14707	0.195303	0.195228	0.25353	0.140073	0.760395	0.526908	0.278266	-0.395179
gene	1861	lmos66	241	T-box	-	18	24	7	0	17	0	0	0	0.0284431	0	0.0373977	0	0	0	#DIV/0!	0.338769	0.470097	0
gene	1862	lmo1741	1041	histidine kinase	histidine kinase	81	3	0	1	2	1	1	1	0	0.000817751	0.000977718	0.00163452	0.00136793	0.000872037	0.463409	0.231416	0.635607	-1.10964
gene	1863	lmo1742	1743	adeC	adenine deaminase	126	4446	985	1484	1977	624	740	982	0.571764	0.780134	0.621305	0.655674	0.650742	0.550504	1.06262	0.85187	0.0696265	0.0876271
gene	1864	lmo1743	459	hypothetical protein	hypothetical protein	39	1276	262	360	654	57	117	164	0.491347	0.611426	0.664021	0.193501	0.332406	0.297029	2.14694	0.0540778	1.26698	1.10228
gene	1865	lmo1744	876	hypothetical protein	hypothetical protein	62	10766	2849	2754	5163	2017	2548	3569	3.36087	2.94224	3.29746	4.30713	4.55361	4.06607	0.742687	0.0947637	1.02336	-0.429174
gene	1866	lmo1745	678	two-component response regulator	two-component response regulator	58	536	113	193	230	134	158	183	0.142496	0.220412	0.157025	0.30588	0.30184	0.222866	0.625983	0.210562	0.67662	-0.675804
gene	1867	lmo1746	1980	ABC transporter permease	ABC transporter permease	182	155	34	68	53	40	48	39	0.0136634	0.0247482	0.0115312	0.029098	0.0292225	0.0151361	0.679895	0.381434	0.418581	-0.556616
gene	1868	lmo1747	768	ABC transporter ATP-binding protein	ABC transporter ATP-binding protein	51	10	0	1	9	0	0	0	0	0.00129878	0.00698781	0	0	0	#DIV/0!	0.214621	0.668328	0
gene	1869	lmo1748	510	hypothetical protein	hypothetical protein	35	0	0	0	0	0	0	0	0	0	0	0	0	0	#DIV/0!	0.205915	0.686312	0
gene	1870	lmo1749	474	shikimate kinase	shikimate kinase	39	310	46	95	169	30	32	65	0.086267	0.161349	0.171589	0.101843	0.0909145	0.117725	1.35017	0.545751	0.263006	0.433144
gene	1871	lmo1750	555	hypothetical protein	hypothetical protein	39	2231	439	629	1163	308	433	735	0.823287	1.0683	1.18082	1.04559	1.23019	1.3312	0.851796	0.511234	0.29138	-0.23142
gene	1872	lmo1751	1362	hypothetical protein	hypothetical protein	91	21719	5931	5777	10011	2683	2965	6002	4.76692	4.20501	4.35617	3.90349	3.6102	4.6588	1.09494	0.567405	0.246107	0.130846
gene	1873	lmo1752	756	hypothetical protein	hypothetical protein	70	2015	495	528	992	404	363	816	0.5172	0.499622	0.561154	0.764113	0.574588	0.823402	0.729834	0.262936	0.580151	-0.454359
gene	1874	lmo1753	933	lipid kinase	lipid kinase	73	25739	5396	8189	12154	2986	3193	6016	5.4063	7.43043	6.59272	5.41553	4.84645	5.8211	1.20807	0.273896	0.562415	0.272702
gene	1875	lmo1754	1431	gatB	aspartyl/glutamyl-tRNA amidotransferase subunit B	87	12	3	3	6	2	1	3	0.00252205	0.00228406	0.00273087	0.00304358	0.00127359	0.00243569	1.11612	0.240621	0.618667	0.158488
gene	1876	lmo1755	1452	gatA	aspartyl/glutamyl-tRNA amidotransferase subunit A	116	169	23	71	75	11	16	53	0.0145018	0.0405421	0.0256019	0.0125548	0.015283	0.0322729	1.34162	0.579946	0.236613	0.423977
gene	1877	lmo1756	294	gatC	aspartyl/glutamyl-tRNA amidotransferase subunit C	26	2	0	0	2	0	0	0	0	0	0.00304597	0	0	0	#DIV/0!	0.204303	0.689725	0
gene	1878	lmo1757	1116	hypothetical protein	hypothetical protein	87	3006	809	826	1371	626	566	1374	0.680112	0.628879	0.624003	0.952641	0.72085	1.11555	0.693069	0.192766	0.714969	-0.52893
gene	1879	lmo1758	2016	ligA	NAD-dependent DNA ligase LigA	130	27	2	5	20	2	10	3	0.00112522	0.00254761	0.00609193	0.00203686	0.00852324	0.00163004	0.801038	0.387705	0.411499	-0.320057
gene	1880	lmo1759	2196	pcrA	ATP-dependent DNA helicase	149	5841	1878	1582	2381	703	842	1590	0.921851	0.703277	0.632764	0.624659	0.626143	0.753756	1.12638	0.683938	0.164983	0.171692
gene	1881	lmo1760	678	geranylgeranylglycery	geranylgeranylglyceryl phosphate synthase-like protein	51	5061	1217	1560	2284	732	935	1610	1.74531	2.0261	1.77335	1.90027	2.03137	2.22985	0.899905	0.60308	0.219625	-0.152156
gene	1882	lmo1761	1356	sodium-dependent transporter	sodium-dependent transporter	93	7198	2044	1908	3246	745	891	1772	1.60749	1.35894	1.38208	1.06059	1.06156	1.34586	1.2539	0.295911	0.528839	0.326418
gene	1883	lmo1762	255	hypothetical protein	hypothetical protein	22	165	37	55	73	29	52	54	0.123007	0.165595	0.131392	0.174522	0.261896	0.173377	0.688746	0.32953	0.482105	-0.537955
gene	1884	lmo1763	297	hypothetical protein	hypothetical protein	16	255	50	76	129	27	40	81	0.228561	0.31463	0.319255	0.223418	0.277005	0.35759	1.00517	0.975682	0.0106918	0.00743458
gene	1885	lmo1764	1263	purD	phosphoribosylamine--glycine ligase	82	19125	5281	4498	9346	2341	2652	4819	4.71035	3.63339	4.51316	3.77974	3.5835	4.1511	1.1166	0.529541	0.2761	0.159111
gene	1886	lmo1765	1530	purH	bifunctional phosphoribosylaminoimidazolecarboxamide formyltransferase/IMP cyclohydrolase	96	37098	9329	10702	17067	4357	5618	8649	7.10747	7.38414	7.0397	6.00884	6.48423	6.36377	1.14183	0.353973	0.45103	0.191349
gene	1887	lmo1766	567	purN	phosphoribosylglycinamide formyltransferase	32	9267	2401	2397	4469	1187	1400	2787	5.48774	4.96163	5.53005	4.91106	4.84759	6.15187	1.00433	0.956949	0.0191112	0.00623426
gene	1888	lmo1767	1050	purM	phosphoribosylaminoimidazole synthetase	67	19404	3693	6152	9559	2254	2944	4049	4.0314	6.08202	5.64945	4.45403	4.86868	4.26867	1.15977	0.478817	0.31983	0.213838
gene	1889	lmo1768	1428	purF	amidophosphoribosyltransferase	93	17285	4649	4449	8187	2107	2741	4416	3.65618	3.16873	3.48586	2.99955	3.26568	3.35402	1.07189	0.695266	0.157849	0.100157
gene	1890	lmo1769	2220	purQ	phosphoribosylformylglycinamidine synthase II	132	9810	2566	2380	4864	1522	1379	2232	1.42179	1.19429	1.45911	1.52656	1.15755	1.19437	1.05072	0.828532	0.081691	0.0713728
gene	1891	lmo1770	684	purL	phosphoribosylformylglycinamidine synthase I	46	7842	2230	2035	3577	1079	1477	2054	3.54567	2.9303	3.07914	3.10554	3.55771	3.15401	0.973298	0.88011	0.0554632	-0.0390472
gene	1892	lmo1771	246	phosphoribosy	phosphoribosylformylglycinamidine synthase subunit PurS	21	1130	257	422	451	185	207	358	0.895087	1.33106	0.850405	1.16634	1.09219	1.20416	0.888486	0.620452	0.207292	-0.170578
gene	1893	lmo1772	714	purC	phosphoribosylaminoimidazole-succinocarboxamide synthase	47	4	2	2	0	0	1	0	0.00311231	0.00281863	0	0	0.00235749	0	2.51579	0.212683	0.672267	1.33101
gene	1894	lmo1773	1293	purB	adenylosuccinate lyase	88	12285	3132	3408	5745	1568	1554	3508	2.6031	2.56521	2.58509	2.35905	1.95666	2.81577	1.08721	0.645726	0.189952	0.120627
gene	1895	lmo1774	1125	purK	phosphoribosylaminoimidazole carboxylase ATPase subunit	83	13463	2885	4293	6285	1746	2047	3355	2.54225	3.42601	2.99844	2.7851	2.73267	2.85519	1.07091	0.762892	0.117537	0.0988417
gene	1896	lmo1775	489	purE	phosphoribosylaminoimidazole carboxylase catalytic subunit	34	2026	472	681	873	438	436	706	1.01535	1.3267	1.01673	1.70557	1.42087	1.46671	0.731257	0.237974	0.623471	-0.45155
gene	1897	lmo1776	525	hypothetical protein	hypothetical protein	50	11512	3056	3548	4908	1742	1403	2826	4.47028	4.70024	3.8869	4.61267	3.10911	3.99229	1.11468	0.526053	0.27897	0.156627
gene	1898	lmor10	110	5S ribosomal RNA	5S ribosomal RNA	6	119	43	20	56	5	5	13	0.524166	0.220793	0.369577	0.11033	0.0923351	0.153042	3.13329	0.155792	0.807455	1.64768
gene	1899	lmor11	2931	23S ribosomal RNA	23S ribosomal RNA	164	3504	949	798	1757	224	264	417	0.423227	0.322304	0.424225	0.180833	0.178364	0.179602	2.17104	0.0398803	1.39924	1.11839
gene	1900	lmor12	1546	16S ribosomal RNA	16S ribosomal RNA	78	1204	310	307	587	82	117	165	0.290682	0.260705	0.297997	0.139185	0.166203	0.14942	1.86756	0.121985	0.913694	0.901158
gene	1901	lmo1777	606	hypothetical protein	hypothetical protein	45	25	5	3	17	4	1	12	0.0081266	0.00441585	0.0149591	0.0117685	0.00246227	0.018836	0.831697	0.238001	0.623421	-0.26587
gene	1902	lmo1778	774	ABC transporter ATP-binding protein	ABC transporter ATP-binding protein	56	3	0	0	3	1	0	2	0	0	0.0021213	0.00236421	0	0.00252268	0.43408	0.221168	0.655277	-1.20397
gene	1903	lmo1779	363	hypothetical protein	hypothetical protein	29	17	0	13	4	3	0	2	0	0.0296928	0.00546173	0.0136961	0	0.00487138	1.89334	0.279234	0.554032	0.920933
gene	1904	lmo1780	1233	aminotripeptidase	aminotripeptidase	80	7451	2222	1707	3522	727	844	1727	2.03145	1.41335	1.74328	1.20315	1.16896	1.52483	1.33132	0.191315	0.718252	0.412858
gene	1905	lmo1781	531	hypothetical protein	hypothetical protein	39	701	123	187	391	97	121	152	0.23067	0.317602	0.396991	0.329292	0.343771	0.275295	0.996737	0.952457	0.0211547	-0.00471547
gene	1906	lmo1782	756	3'-exo-deoxyribonuclease	3'-exo-deoxyribonuclease	50	50	15	11	24	8	21	19	0.0219418	0.0145723	0.0190068	0.0211833	0.0465369	0.0268413	0.587141	0.240517	0.618854	-0.76822
gene	1907	lmo1783	360	rplT	50S ribosomal protein L20	37	7	1	2	4	0	1	2	0.00197674	0.00358042	0.00428082	0	0.00299465	0.00381811	1.44405	0.193549	0.71321	0.530123
gene	1908	lmo1784	201	rpmI	50S ribosomal protein L35	11	1	0	0	1	0	1	0	0	0	0.00359978	0	0.0100729	0	0.357372	0.191962	0.716784	-1.4845
gene	1909	lmo1785	516	infC	translation initiation factor IF-3	27	1	0	0	1	0	0	0	0	0	0.00146658	0	0	0	#DIV/0!	0.19569	0.708431	0
gene	1910	lmos67	139	LhrB	-	4	0	0	0	0	0	0	0	0	0	0	0	0	0	#DIV/0!	0.211659	0.674364	0
gene	1911	lmo1786	891	inlC	internalin C	85	3777	996	1306	1475	646	738	1218	0.857021	1.01772	0.687134	1.00621	0.962023	1.01216	0.859579	0.58504	0.232814	-0.218297
gene	1912	lmos68	254	rli43	-	30	11845	3450	2864	5531	1217	1787	2722	8.41103	6.3235	7.30047	5.37085	6.60011	6.40895	1.19886	0.271374	0.566432	0.261667
gene	1913	lmo1787	345	rplS	50S ribosomal protein L19	28	20	5	4	11	0	0	1	0.0130606	0.00946255	0.0155562	0	0	0.00252268	15.0948	0.20089	0.697042	3.91598
gene	1914	lmos69	39	L19	-	4	0	0	0	0	0	0	0	0	0	0	0	0	0	#DIV/0!	0.211468	0.674755	0
gene	1915	lmo1788	435	transcriptional regulator	transcriptional regulator	32	760	190	180	390	87	95	170	0.434265	0.372588	0.482595	0.359951	0.328944	0.375248	1.21172	0.556289	0.2547	0.277062
gene	1916	lmo1789	588	hypothetical protein	hypothetical protein	44	2210	523	672	1015	406	368	659	0.869361	1.01163	0.913444	1.22165	0.926708	1.05792	0.871551	0.645639	0.190011	-0.198342
gene	1917	lmo1790	717	hypothetical protein	hypothetical protein	39	2101	468	509	1124	206	289	469	0.877673	0.864488	1.14122	0.699321	0.821072	0.849431	1.21671	0.434649	0.361861	0.282983
gene	1918	lmo1791	390	hypothetical protein	hypothetical protein	23	6557	1313	1720	3524	839	1128	1902	4.1753	4.95344	6.06704	4.82957	5.43412	5.84121	0.94355	0.739163	0.13126	-0.0838285
gene	1919	lmo1792	738	trmD	tRNA (guanine-N(1)-)-methyltransferase	40	4	0	1	3	3	0	2	0	0.00165595	0.00296982	0.00992968	0	0.00353175	0.343631	0.201574	0.695565	-1.54107
gene	1920	lmo1793	519	rimM	16S rRNA-processing protein RimM	32	1	0	1	0	1	0	1	0	0.00206993	0	0.00413737	0	0.00220734	0.326245	0.207832	0.682287	-1.61597
gene	1921	lmo1794	387	hypothetical protein	hypothetical protein	19	6495	1453	2044	2998	783	992	1466	5.59324	7.1258	6.24808	5.4561	5.78503	5.45005	1.13636	0.441516	0.355053	0.184414
gene	1922	lmo1795	735	hypothetical protein	hypothetical protein	46	3678	748	1257	1673	429	582	752	1.18931	1.81002	1.44015	1.23473	1.40189	1.15473	1.17095	0.531164	0.274771	0.227678
gene	1923	lmo1796	231	hypothetical protein	hypothetical protein	12	0	0	0	0	0	0	0	0	0	0	0	0	0	#DIV/0!	0.191774	0.717211	0
gene	1924	lmo1797	273	rpsP	30S ribosomal protein S16	21	0	0	0	0	0	0	0	0	0	0	0	0	0	#DIV/0!	0.193972	0.712261	0
gene	1925	lmo1798	1659	hypothetical protein	hypothetical protein	138	3604	862	1062	1680	454	571	1000	0.456856	0.509743	0.482057	0.435563	0.458464	0.511848	1.03043	0.925156	0.0337849	0.0432482
gene	1926	lmo1799	2712	peptidoglycan binding protein	peptidoglycan binding protein	105	1770	468	500	802	222	300	424	0.325993	0.315418	0.30245	0.279922	0.316577	0.285231	1.07046	0.851688	0.0697196	0.0982363
gene	1927	lmo1800	897	protein-tyrosine phosphatase	protein-tyrosine phosphatase	68	1740	349	546	845	240	318	286	0.375377	0.531851	0.492058	0.467279	0.518163	0.297082	1.09104	0.782941	0.106271	0.125705
gene	1928	lmo1801	1353	ffh	signal recognition particle protein Ffh	77	5	1	1	3	0	1	2	0.000949862	0.000860231	0.00154276	0	0.00143899	0.00183467	1.02419	0.229412	0.639384	0.0344847
gene	1929	lmo1802	333	DNA-binding protein	DNA-binding protein	27	3364	800	1158	1406	465	569	1077	2.16709	2.84087	2.06201	2.28015	2.33505	2.81755	0.951191	0.801477	0.0961092	-0.0721931
gene	1930	lmo1803	987	cell division protein FtsY	cell division protein FtsY	54	1	0	1	0	0	0	0	0	0.00122663	0	0	0	0	#DIV/0!	0.211934	0.673799	0
gene	1931	lmo1804	3561	smc	chromosome condensation protein Smc	216	14	2	3	9	2	2	2	0.000677216	0.00091997	0.0016499	0.00122589	0.00102595	0.000654028	1.11743	0.240654	0.618606	0.16018
gene	1932	lmo1805	690	rnc	ribonuclease III	46	3	0	1	2	1	0	1	0	0.00143995	0.00172163	0.00287817	0	0.00153554	0.71631	0.211714	0.674251	-0.481344
gene	1933	lmo1806	234	acpP	acyl carrier protein	15	0	0	0	0	0	0	0	0	0	0	0	0	0	#DIV/0!	0.192426	0.715737	0
gene	1934	lmo1807	744	fabG	3-ketoacyl-ACP reductase	48	3	2	1	0	4	1	1	0.00304747	0.00137995	0	0.011033	0.00230838	0.00147156	0.29889	0.213121	0.671374	-1.74231
gene	1935	lmo1808	942	fabD	ACP S-malonyltransferase	62	7	2	2	3	0	0	1	0.00235933	0.0021367	0.00191601	0	0	0.00113927	5.62819	0.221343	0.654933	2.49267
gene	1936	lmo1809	1014	plsX	glycerol-3-phosphate acyltransferase PlsX	64	2456	732	566	1158	162	192	247	0.836532	0.585791	0.716468	0.335127	0.332406	0.272607	2.27497	0.0287779	1.54094	1.18585
gene	1937	lmo1810	570	fatty acid biosynthesis transcriptional regulator	fatty acid biosynthesis transcriptional regulator	31	9	0	4	5	33	14	63	0	0.00854682	0.0063867	0.140937	0.0500396	0.143549	0.0446409	0.00540403	2.26728	-4.48549
gene	1938	lmo1811	2049	ATP-dependent DNA helicase RecG	ATP-dependent DNA helicase RecG	126	19	6	2	11	1	2	4	0.00348283	0.00105139	0.00345693	0.00105076	0.00175876	0.00224238	1.58181	0.211861	0.67395	0.661576
gene	1939	lmo1812	891	L-serine dehydratase	L-serine dehydratase	52	20481	6449	5034	8998	2152	2942	4405	9.07069	6.41233	6.8519	5.47915	6.26884	5.9836	1.25961	0.199291	0.700513	0.33298
gene	1940	lmo1813	663	phosphoglycerate dehydrogenase	phosphoglycerate dehydrogenase	47	44808	11547	11470	21791	4360	5732	9121	17.9689	16.1648	18.3589	12.2818	13.5131	13.7077	1.32884	0.107576	0.968283	0.410168
gene	1941	lmo1814	1659	hypothetical protein	hypothetical protein	104	90833	54692	13256	22885	39166	14650	14456	38.4629	8.44277	8.71337	49.8597	15.6082	9.81826	0.738768	0.61167	0.213483	-0.436807
gene	1942	lmo1815	366	hypothetical protein	hypothetical protein	30	10912	4507	3502	2903	5677	2649	3661	10.988	7.73216	3.83172	25.0537	9.78382	8.61982	0.518943	0.191682	0.717419	-0.946353
gene	1943	lmo1816	189	rpmB	50S ribosomal protein L28	13	0	0	0	0	0	0	0	0	0	0	0	0	0	#DIV/0!	0.194013	0.71217	0
gene	1944	lmo1817	645	hypothetical protein	hypothetical protein	53	4	2	0	2	0	1	1	0.00275998	0	0.00149425	0	0.00209061	0.00133274	1.24271	0.215895	0.665757	0.313491
gene	1945	lmo1818	657	ribulose-phosphate 3-epimerase	ribulose-phosphate 3-epimerase	46	15	2	7	6	0	0	1	0.00317997	0.0100797	0.0051649	0	0	0.00153554	11.9987	0.211522	0.674644	3.58481
gene	1946	lmo1819	876	ribosome-associated GTPase	ribosome-associated GTPase	63	9	3	4	2	0	0	1	0.00348283	0.00420558	0.00125707	0	0	0.00112119	7.97855	0.221985	0.653676	2.99613
gene	1947	lmo1820	1968	serine/threonine pro	serine/threonine protein kinase	137	20064	6449	5089	8526	4076	5435	9069	3.44289	2.46047	2.4643	3.93902	4.39569	4.67583	0.643145	0.0403988	1.39363	-0.636784
gene	1948	lmo1821	759	phosphoprotein phosphatase	phosphoprotein phosphatase	44	172	26	44	102	38	70	40	0.0432187	0.0662378	0.0917944	0.114342	0.176276	0.0642136	0.567173	0.259711	0.58551	-0.818139
gene	1949	lmo1822	1335	RNA-binding Sun protein	RNA-binding Sun protein	96	8710	2040	2652	4018	1196	1575	2644	1.55421	1.82982	1.65732	1.64943	1.81785	1.94541	0.931397	0.731873	0.135564	-0.102532
gene	1950	lmo1823	939	fmt	methionyl-tRNA formyltransferase	68	3	1	1	1	0	1	1	0.00107558	0.000974086	0.000582317	0	0.00162944	0.00103875	0.986429	0.227309	0.643384	-0.0197129
gene	1951	lmo1824	2394	pirA	primosome assembly protein PriA	142	6	1	3	2	2	8	3	0.000515066	0.00139939	0.000557712	0.00186473	0.00624237	0.00149229	0.257534	0.243195	0.614046	-1.95717
gene	1952	lmo1825	1200	pantothenate metabolism flavoprotein	pantothenate metabolism flavoprotein	73	14	0	4	10	3	2	1	0	0.00362947	0.00542432	0.00544092	0.00303567	0.000967602	0.958662	0.236798	0.625622	-0.0609057
gene	1953	lmo1826	204	rpoZ	DNA-directed RNA polymerase subunit omega	18	565	98	151	316	57	80	134	0.398203	0.555662	0.695157	0.419253	0.492454	0.525838	1.14711	0.759085	0.119709	0.198004
gene	1954	lmo1827	618	gmk	guanylate kinase	32	2	0	0	2	0	0	1	0	0	0.00247485	0	0	0.00220734	1.12119	0.207656	0.682656	0.165029
gene	1955	lmo1828	876	hypothetical protein	hypothetical protein	49	34005	7840	9438	16727	3200	4003	7511	11.7023	12.7582	13.5173	8.64625	9.05185	10.8273	1.33137	0.118441	0.926499	0.412909
gene	1956	lmo1829	1713	fibronectin-binding proteins	fibronectin-binding proteins	102	2156	547	584	1025	286	310	614	0.392228	0.379244	0.397917	0.371227	0.336751	0.425195	1.03196	0.912534	0.039751	0.0453855
gene	1957	lmo1830	600	short-chain dehydrogenase	short-chain dehydrogenase	38	3021	271	1109	1641	473	599	817	0.521599	1.9331	1.70999	1.64798	1.74659	1.51865	0.847649	0.460307	0.336953	-0.238461
gene	1958	lmo1831	630	pyrE	orotate phosphoribosyltransferase	42	12652	3047	3470	6135	1424	1863	2755	5.30609	5.47251	5.78407	4.48885	4.91486	4.63332	1.17993	0.25335	0.59628	0.238697
gene	1959	lmo1832	702	pyrF	orotidine 5'-phosphate decarboxylase	36	358	115	72	171	23	52	149	0.23364	0.132476	0.188088	0.0845862	0.160047	0.29235	1.03207	0.813984	0.0893842	0.0455375
gene	1960	lmo1833	915	pyrD	dihydroorotate dehydrogenase	48	818	192	269	357	81	149	184	0.292558	0.371208	0.294507	0.223418	0.343948	0.270767	1.14334	0.708988	0.149361	0.193256
gene	1961	lmo1834	765	pyrDII	dihydroorotate dehydrogenase electron transfer subunit	42	372	51	117	204	74	102	87	0.0888121	0.18452	0.192331	0.233269	0.269091	0.146315	0.717868	0.424746	0.37187	-0.47821
gene	1962	lmo1835	3213	carB	carbamoyl-phosphate synthetase	179	20652	5218	5001	10433	2155	2571	4575	2.13207	1.85059	2.30794	1.59393	1.59146	1.80534	1.26046	0.216553	0.664436	0.333949
gene	1963	lmo1836	1092	pyrAa	carbamoyl phosphate synthase small subunit	66	1930	443	581	906	338	381	642	0.49092	0.583094	0.543567	0.678027	0.63963	0.687086	0.806877	0.423877	0.37276	-0.30958
gene	1964	lmo1837	1281	pyrC	dihydroorotase	74	4274	936	1209	2129	793	1039	1625	0.925114	1.08218	1.13923	1.41878	1.55572	1.55111	0.695272	0.15045	0.822606	-0.52435
gene	1965	lmo1838	912	pyrB	aspartate carbamoyltransferase	52	453	105	113	235	68	99	131	0.147685	0.14394	0.178951	0.173133	0.21095	0.177946	0.83728	0.652289	0.18556	-0.256217
gene	1966	lmo1839	1287	pyrP	uracil permease	93	4859	1282	1355	2222	674	764	1264	1.00822	0.965078	0.946084	0.959513	0.910245	0.960028	1.03166	0.90901	0.0414313	0.0449709
gene	1967	lmos70	104	PyrR	-	10	2	0	0	2	0	0	8	0	0	0.00791951	0	0	0.056508	0.140149	0.190494	0.72012	-2.83497
gene	1968	lmo1840	552	pyrR	bifunctional pyrimidine regulatory protein PyrR uracil phosphoribosyltransferase	34	2747	809	599	1339	290	340	574	1.74029	1.16695	1.55945	1.12926	1.10802	1.19248	1.30233	0.266613	0.574119	0.381096
gene	1969	lmos71	109	PyrR	-	9	5589	1412	1709	2468	757	982	1532	11.4748	12.5778	10.8585	11.136	12.0897	12.0236	0.990405	0.947742	0.0233097	-0.0139096
gene	1970	lmo1841	231	hypothetical protein	hypothetical protein	15	103	48	26	29	8	8	26	0.234046	0.114812	0.0765553	0.0706111	0.0590944	0.122434	1.68722	0.521637	0.282632	0.754644
gene	1971	lmo1842	825	hypothetical protein	hypothetical protein	63	1061	458	236	367	147	176	378	0.531712	0.248129	0.230672	0.308923	0.309542	0.42381	0.969525	0.827317	0.0823282	-0.0446501
gene	1972	lmo1843	912	hypothetical protein	hypothetical protein	56	573	215	131	227	50	81	87	0.280803	0.154949	0.160512	0.11821	0.160267	0.109736	1.53591	0.314924	0.501794	0.619097
gene	1973	lmo1844	465	lspA	lipoprotein signal peptidase	47	25	1	17	7	2	3	5	0.00155616	0.0239584	0.00589751	0.00563386	0.00707247	0.00751436	1.55346	0.414979	0.381974	0.635485
gene	1974	lmo1845	1284	hypothetical protein	hypothetical protein	85	13449	2240	5747	5462	2688	3349	4461	1.92744	4.47846	2.54449	4.18682	4.3656	3.70709	0.730077	0.228474	0.641163	-0.45388
gene	1975	lmo1846	1371	multidrug transporter	multidrug transporter	86	2850	422	856	1572	328	322	736	0.358893	0.659297	0.723807	0.504951	0.414864	0.604504	1.1428	0.810775	0.0910996	0.192578
gene	1976	lmo1847	933	metal ABC transporter	metal ABC transporter	70	34675	6920	10323	17432	4753	5680	7860	7.23035	9.76819	9.86093	8.98967	8.9908	7.9313	1.03657	0.885785	0.0526715	0.0518229
gene	1977	lmo1848	843	metal ABC transporter permease	metal ABC transporter permease	68	29426	7703	7217	14506	3608	4229	8209	8.28519	7.02998	8.44709	7.02476	6.89091	8.5271	1.05879	0.735063	0.133676	0.0824209
gene	1978	lmo1849	723	metal ABC transporter	metal ABC transporter ATP-binding protein	46	44971	11831	11481	21659	5039	6146	12058	18.8111	16.5321	18.6444	14.5031	14.8041	18.5156	1.12891	0.454705	0.34227	0.174931
gene	1979	lmo1850	417	MarR family transcriptional regulator	MarR family transcriptional regulator	27	2597	550	885	1162	373	400	811	1.48988	2.17113	1.70416	1.82902	1.64151	2.12167	0.959402	0.840748	0.0753342	-0.0597931
gene	1980	lmo1851	1491	carboxy-terminal processing	carboxy-terminal processing proteinase	101	39005	8053	12419	18533	6528	7959	12768	5.8316	8.14463	7.26596	8.55722	8.73142	8.92938	0.810213	0.208506	0.680881	-0.303627
gene	1981	lmo1852	207	mercury-binding protein	mercury-binding protein	14	2643	804	500	1339	379	451	862	4.20029	2.36564	3.78722	3.58414	3.56941	4.3491	0.900067	0.575387	0.24004	-0.151896
gene	1982	lmo1853	2214	heavy metal-transporting ATPase	heavy metal-transporting ATPase	160	4306	1117	1140	2049	879	1189	1692	0.510604	0.471944	0.507096	0.727349	0.823398	0.746965	0.648317	0.148701	0.827685	-0.625229
gene	1983	lmo1854	294	hypothetical protein	hypothetical protein	18	3865	1036	960	1869	454	435	787	4.20958	3.53268	4.11155	3.33932	2.67772	3.08832	1.30185	0.170094	0.769312	0.380564
gene	1984	lmo1855	825	D-alanyl-D-alanine carboxypeptida	D-alanyl-D-alanine carboxypeptidase	57	11090	2690	2712	5688	1288	1364	2992	3.45167	3.15153	3.95142	2.99168	2.65147	3.70772	1.12873	0.508434	0.293765	0.174701
gene	1985	lmo1856	702	deoD	purine nucleoside phosphorylase	49	35324	10806	8042	16476	3734	3947	8859	16.1295	10.8711	13.3145	10.0891	8.92522	12.7705	1.26837	0.217113	0.663313	0.342981
gene	1986	lmo1857	234	hypothetical protein	hypothetical protein	16	7497	1503	2465	3529	1441	2177	2330	6.87053	10.2048	8.73374	11.9239	15.076	10.2862	0.692189	0.0991763	1.00359	-0.530763
gene	1987	lmo1858	906	dehydrogenase	dehydrogenase	67	10807	3167	2668	4972	1114	1485	2457	3.4572	2.63765	2.93849	2.20133	2.45584	2.5903	1.24641	0.219032	0.659492	0.317784
gene	1988	lmo1859	438	methionine sulfoxide reductase B	methionine sulfoxide reductase B	28	5221	1202	1767	2252	1046	917	1587	3.13977	4.18008	3.18478	4.94593	3.62877	4.00349	0.835146	0.318779	0.49651	-0.259899
gene	1989	lmo1860	534	methionine sulfoxide reductase A	methionine sulfoxide reductase A	25	12674	2709	4038	5927	1156	1720	2929	7.92538	10.6987	9.38779	6.12198	7.62318	8.27559	1.27207	0.239137	0.621354	0.347176
gene	1990	lmo1861	615	hypothetical protein	hypothetical protein	49	7772	1339	2720	3713	1065	1702	2495	1.99865	3.67687	3.00053	2.87758	3.84868	3.59662	0.840468	0.398106	0.400001	-0.250735
gene	1991	lmo1862	786	hypothetical protein	hypothetical protein	60	15147	4267	3904	6976	2033	2006	4157	5.20143	4.30987	4.60388	4.48601	3.70448	4.89383	1.07879	0.663535	0.178136	0.109409
gene	1992	lmo1863	840	hypothetical protein	hypothetical protein	68	35532	13969	7600	13963	9196	4481	7662	15.0248	7.40305	8.13089	17.9046	7.30153	7.9589	0.921414	0.901404	0.0450807	-0.118078
gene	1993	lmo1864	633	hemolysin	hemolysin	59	1690	275	591	824	210	412	416	0.340904	0.663501	0.553024	0.471239	0.773737	0.498036	0.893527	0.750372	0.124723	-0.162417
gene	1994	lmo1865	618	hypothetical protein	hypothetical protein	34	50	8	14	28	9	15	12	0.0172093	0.0272744	0.0326098	0.0350459	0.0488833	0.02493	0.708194	0.478847	0.319803	-0.497784
gene	1995	lmo1866	813	hypothetical protein	hypothetical protein	60	5789	1368	1495	2926	784	987	1867	1.66758	1.65043	1.93104	1.72997	1.82269	2.19793	0.912784	0.685535	0.16397	-0.131655
gene	1996	lmo1867	2640	pyruvate phosphate dikinase	pyruvate phosphate dikinase	136	893	257	278	358	153	254	327	0.138212	0.135398	0.104235	0.148945	0.206939	0.169836	0.718718	0.370489	0.431224	-0.476502
gene	1997	lmo1868	378	hypothetical protein	hypothetical protein	21	3575	1075	766	1734	510	546	1054	3.74404	2.4161	3.26963	3.21533	2.88085	3.5452	0.978052	0.87958	0.0557248	-0.0320174
gene	1998	lmo1869	984	hypothetical protein	hypothetical protein	69	142	34	34	74	21	12	37	0.0360397	0.0326389	0.042467	0.0402944	0.0192699	0.0378767	1.14064	0.707992	0.149971	0.189849
gene	1999	lmo1870	624	alkaline phosphatase	alkaline phosphatase	44	165	63	63	39	29	10	51	0.104722	0.0948405	0.0350978	0.0872608	0.0251823	0.0818724	1.20763	0.73026	0.136523	0.272175
gene	2000	lmo1871	1512	phosphoglucomutase	phosphoglucomutase	99	11377	2715	3860	4802	1319	1925	2981	2.00579	2.58261	1.92068	1.76394	2.15448	2.1269	1.07671	0.756114	0.121413	0.106634
gene	2001	lmo1872	876	methyltransferase	methyltransferase	59	7	3	0	4	1	0	1	0.00371895	0	0.00268458	0.002244	0	0.0011972	1.86084	0.220713	0.656171	0.895957
gene	2002	lmo1873	483	dihydrofolate reductase	dihydrofolate reductase	26	2	0	1	1	1	0	1	0	0.00254761	0.00152298	0.00509214	0	0.00271673	0.521278	0.204134	0.690085	-0.939876
gene	2003	lmo1874	945	thyA	thymidylate synthase	71	8	0	5	3	0	7	5	0	0.00466464	0.00167314	0	0.0109241	0.00497429	0.398641	0.228336	0.641425	-1.32684
gene	2004	lmo1875	1893	ABC transporter ATP-binding protein	ABC transporter ATP-binding protein	118	13589	4154	3542	5893	1743	1928	3571	2.57475	1.98826	1.97753	1.95564	1.81039	2.13761	1.10788	0.650886	0.186495	0.147805
gene	2006	lmo1877	1281	formyl-tetrahydrofolate synthetase	formyl-tetrahydrofolate synthetase	88	4114	783	1244	2087	564	628	911	0.650774	0.936362	0.939092	0.848536	0.790724	0.731233	1.0657	0.858033	0.0664958	0.091798
gene	2007	lmo1878	429	manganese transport transcriptional regulator	manganese transport transcriptional regulator	30	57	23	27	7	14	18	112	0.0560735	0.059614	0.00923943	0.0617847	0.0664812	0.263704	0.318716	0.175463	0.755815	-1.64966
[truncated: 1,045 more rows]

## Sheet: 2.RNA-seq results
gene_id	L1366_1_count	L1366_2_count	L1366_3_count	L2301_1_count	L2301_2_count	L2301_3_count	LM1_count	LM2_count	LM3_count	L1366_1_fpkm	L1366_2_fpkm	L1366_3_fpkm	L2301_1_fpkm	L2301_2_fpkm	L2301_3_fpkm	LM1_fpkm	LM2_fpkm	LM3_fpkm	L2301vsLM_L2301	L2301vsLM_LM	L2301vsLM_log2FoldChange	L2301vsLM_pvalue	L2301vsLM_padj	L1366vsLM_L1366	L1366vsLM_LM	L1366vsLM_log2FoldChange	L1366vsLM_pvalue	L1366vsLM_padj	gene_name	gene_chr	gene_start	gene_end	gene_strand	gene_length	gene_biotype	gene_description	tf_family
lmo0001	1569	1668	1457	2585	2144	2506	1792	1720	1251	362.988	368.305	330.613	503.994	428.831	520.54	392.421	378.24	295.81	2285.43	1632.96	0.484811	0.00982547	0.0230732	1550.21	1568.75	-0.0173769	0.917426	0.942381	dnaA	NC_003210.1	318	1673	+	1356	protein_coding	chromosome replication initiator DnaA && PF00308:Bacterial dnaA protein|PF11638:DnaA N-terminal domain|PF08299:Bacterial dnaA protein helix-turn-helix	-
lmo0002	2105	1989	1661	2764	2372	2661	1103	927	875	576.232	519.662	445.97	637.644	561.373	654.023	285.801	241.209	244.816	2462.71	999.363	1.30111	5.97753e-14	1.76367e-12	1902.73	959.693	0.987259	5.27152e-09	3.07366e-08	dnaN	NC_003210.1	1867	3012	+	1146	protein_coding	DNA polymerase III subunit beta && PF00712:DNA polymerase III beta subunit, N-terminal domain|PF02767:DNA polymerase III beta subunit, central domain|PF02768:DNA polymerase III beta subunit, C-terminal domain	DNA_pol3_beta_2
lmo0003	54	45	28	113	114	57	33	30	24	12.6045	10.025	6.41031	22.2282	23.0053	11.9456	7.29102	6.65611	5.72569	89.1135	29.8634	1.57711	8.20934e-06	4.20341e-05	42.0695	28.6831	0.549573	0.136831	0.200955	lmo0003	NC_003210.1	3121	4464	+	1344	protein_coding	hypothetical protein && PF01554:MatE	MatE
lmo0004	125	108	137	176	164	183	339	610	594	176.639	145.66	189.884	209.597	200.361	232.183	453.44	819.362	857.925	165.337	533.087	-1.68895	8.65724e-11	1.27716e-09	122.262	514.777	-2.07363	8.51558e-16	1.23392e-14	lmo0004	NC_003210.1	4644	4865	+	222	protein_coding	hypothetical protein && PF13275:S4 domain	-
lmo0005	682	731	868	705	799	961	1482	2566	2214	192.229	196.65	239.963	167.463	194.703	243.198	395.391	687.48	637.82	781.643	2158.26	-1.46544	1.65207e-09	1.88628e-08	752.607	2083.24	-1.46871	3.10899e-11	2.43968e-10	recF	NC_003210.1	4869	5981	+	1113	protein_coding	recombination protein F && PF02463:RecF/RecN/SMC N terminal domain	SMC_N
lmo0006	3368	3297	3398	2829	2910	3863	2223	1617	1251	544.347	508.586	538.664	385.329	406.62	560.572	340.085	248.418	206.656	3045.34	1744.82	0.803385	0.000771732	0.00246863	3324.03	1672.49	0.990693	2.63966e-07	1.19116e-06	gyrB	NC_003210.1	6030	7970	+	1941	protein_coding	DNA gyrase subunit B && PF01751:Toprim domain|PF00204:DNA gyrase B|PF00986:DNA gyrase B subunit, carboxyl terminus|PF02518:Histidine kinase-, DNA gyrase B-, and HSP90-like ATPase	DNA_gyraseB
lmo0007	4963	4813	4070	5548	4895	3065	2140	1769	2020	615.637	569.82	495.183	579.979	524.959	341.361	251.269	208.582	256.105	4240.97	2045.93	1.05174	3.39899e-06	1.91474e-05	4576.63	1965.62	1.21935	2.10148e-13	2.34772e-12	gyrA	NC_003210.1	8065	10593	+	2529	protein_coding	DNA gyrase subunit A && PF00521:DNA gyrase/topoisomerase IV, subunit A|PF03989:DNA gyrase C-terminal domain, beta-propeller	-
lmo0008	1422	1415	1325	1530	1459	1546	1193	907	750	294.453	279.65	269.106	266.995	261.195	287.428	233.831	178.523	158.732	1433.14	977.92	0.551185	0.00591992	0.0147998	1375	937.93	0.551496	0.00223812	0.00517454	lmo0008	NC_003210.1	10728	12242	+	1515	protein_coding	cardiolipin synthase && PF13396:Phospholipase_D-nuclease N-terminal|PF13091:PLD-like domain	-
lmo0009	528	467	382	604	539	519	183	124	102	319.151	269.414	226.473	307.677	281.671	281.665	104.703	71.2448	63.0157	524.237	140.248	1.90131	5.08978e-16	2.36993e-14	455.555	134.375	1.75933	4.39134e-14	5.37801e-13	lmo0009	NC_003210.1	12258	12776	+	519	protein_coding	spermidine acetyltransferase && PF13302:Acetyltransferase (GNAT) domain	-
lmo0010	330	392	424	441	369	382	338	415	397	106.837	121.125	134.636	120.321	103.282	111.038	103.578	127.709	131.366	376.025	396.494	-0.0761197	0.692722	0.775474	377.923	381.897	-0.0143792	0.939189	0.959848	lmo0010	NC_003210.1	12918	13886	+	969	protein_coding	mevalonate kinase && PF08544:GHMP kinases C terminal|PF00288:GHMP kinases N terminal domain	GHMP_kinases
lmo0011	384	428	429	455	447	361	294	178	156	123.935	131.84	135.804	123.757	124.728	104.61	89.8162	54.6075	51.4605	398.031	215.409	0.885408	0.000499685	0.00169212	409.537	206.225	0.988424	1.36199e-05	4.72901e-05	lmo0011	NC_003210.1	13843	14814	+	972	protein_coding	mevalonate diphosphate decarboxylase && PF08544:GHMP kinases C terminal	-
lmo0012	548	572	475	629	633	472	173	117	125	159.179	158.578	135.329	153.976	158.965	123.098	47.5659	32.3043	37.111	546.146	142.865	1.93482	1.94824e-17	1.31949e-15	526.907	136.998	1.94258	1.23935e-21	2.87903e-20	lmo0012	NC_003210.1	14795	15874	+	1080	protein_coding	mevalonate kinase && PF08544:GHMP kinases C terminal|PF00288:GHMP kinases N terminal domain	GHMP_kinases
lmo0013	2504	3424	4507	1424	1630	2429	3961	5338	4420	709.604	926.098	1252.74	340.085	399.357	618.034	1062.5	1437.9	1280.24	1743.47	4720.13	-1.437	3.05421e-09	3.25055e-08	3436.04	4547.97	-0.404427	0.062236	0.10234	qoxA	NC_003210.1	16219	17325	+	1107	protein_coding	AA3-600 quinol oxidase subunit II && PF02790:Cytochrome C oxidase subunit II, transmembrane domain	-
lmo0014	8911	8941	9139	5304	5274	4745	2588	1663	1879	1411.86	1352.05	1420.21	708.212	722.431	675	388.126	250.453	304.283	4835.41	2111.45	1.19542	4.01102e-09	4.2386e-08	8914.16	2024.26	2.13864	2.29341e-32	8.9504e-31	qoxB	NC_003210.1	17344	19323	+	1980	protein_coding	AA3-600 quinol oxidase subunit I && PF00115:Cytochrome C and Quinol oxidase polypeptide I	-
lmo0015	4942	3895	3801	2527	2677	1505	709	602	742	2533.27	1905.58	1911.03	1091.64	1186.37	692.656	344.008	293.321	388.748	2108.41	709.496	1.57157	2.73701e-11	4.57162e-10	4183	681.958	2.61707	1.11548e-44	6.66326e-43	qoxC	NC_003210.1	19311	19922	+	612	protein_coding	AA3-600 quinol oxidase subunit III && PF00510:Cytochrome c oxidase subunit III	-
lmo0016	1724	1349	1449	844	799	412	270	220	280	1624.14	1212.94	1338.89	670.074	650.765	348.486	240.765	197.005	269.606	644.553	266.181	1.27662	2.28347e-06	1.34747e-05	1496.33	255.794	2.54909	3.54921e-40	1.82255e-38	qoxD	NC_003210.1	19924	20256	+	333	protein_coding	quinol oxidase aa3-600 subunit IV && PF03626:Prokaryotic Cytochrome C oxidase subunit IV	-
lmo0017	3	3	9	8	7	10	10	7	8	0.841048	0.802716	2.47476	1.8901	1.69664	2.51711	2.65365	1.86538	2.29232	7.922	8.61763	-0.122648	0.854899	0.899576	4.937	8.26808	-0.742091	0.329371	0.42099	lmo0017	NC_003210.1	20308	21426	-	1119	protein_coding	capsule biosynthesis protein CapA && PF09587:Bacterial capsule synthesis protein PGA_cap	-
lmo0018	1251	1270	1367	488	466	404	431	461	469	273.677	265.171	293.319	89.9695	88.137	79.3532	89.2486	95.8629	104.867	428.167	469.416	-0.132225	0.464688	0.575071	1283.75	451.742	1.50731	2.27006e-21	5.15074e-20	lmo0018	NC_003210.1	21652	23085	+	1434	protein_coding	beta-glucosidase && PF00232:Glycosyl hydrolase family 1	Glyco_hydro_1
lmo0019	1416	1888	1809	1069	1013	1378	1427	1671	1402	540.407	687.703	677.154	343.82	334.241	472.182	515.496	606.183	546.88	1096.71	1547.65	-0.497101	0.0119655	0.0273864	1685.21	1489.69	0.178007	0.289165	0.379886	lmo0019	NC_003210.1	23132	23953	-	822	protein_coding	hypothetical protein && PF13529:Peptidase_C39 like family|PF08239:Bacterial SH3 domain	SH3_3
lmo0020	144	119	123	138	146	161	136	184	175	60.9641	48.0839	51.0749	49.2363	53.4387	61.1984	54.4997	74.0455	75.7244	140.856	170.727	-0.27762	0.240944	0.347369	127.684	164.553	-0.365419	0.113254	0.170609	lmo0020	NC_003210.1	24194	24934	+	741	protein_coding	GntR family transcriptional regulator && PF07702:UTRA domain|PF00392:Bacterial regulatory proteins, gntR family	UTRA
lmo0021	15	20	30	21	22	14	25	22	29	11.7056	14.8962	22.9623	13.8108	14.8429	9.80922	18.4666	16.3191	23.1306	17.932	26.3025	-0.548468	0.214691	0.317508	21.3997	25.2941	-0.237129	0.578193	0.657742	lmo0021	NC_003210.1	24950	25351	+	402	protein_coding	PTS fructose transporter subunit IIA && PF03610:PTS system fructose IIA component	EIIA-man
lmo0022	13	12	41	11	13	9	21	11	13	8.33996	7.34756	25.7986	5.94715	7.21034	5.18401	12.7522	6.70784	8.52414	10.4036	15.4892	-0.573422	0.310556	0.425693	21.7233	14.8259	0.550333	0.320534	0.411492	lmo0022	NC_003210.1	25351	25839	+	489	protein_coding	PTS fructose transporter subunit IIB && PF03830:PTS system sorbose subfamily IIB component	PTSIIB_sorb
lmo0023	14	12	22	2	7	2	8	22	31	5.46263	4.46885	8.41951	0.657656	2.36137	0.700659	2.95466	8.15954	12.3629	3.47258	21.2642	-2.61115	0.000597073	0.00197917	15.8413	20.5851	-0.370951	0.493789	0.579984	lmo0023	NC_003210.1	25862	26665	+	804	protein_coding	PTS fructose transporter subunit IIC && PF03609:PTS system sorbose-specific iic component	-
lmo0024	26	21	29	5	12	8	20	10	20	9.85082	7.59381	10.7768	1.59648	3.93072	2.7214	7.17254	3.60138	7.74489	7.92817	17.3545	-1.12975	0.0651426	0.117704	25.1196	16.642	0.596876	0.185849	0.261404	lmo0024	NC_003210.1	26640	27467	+	828	protein_coding	PTS mannose transporter subunit IID && PF03613:PTS system mannose/fructose/sorbose family IID component	-
lmo0025	53	76	83	50	46	72	105	149	148	23.5839	32.2772	36.2251	18.7502	17.6966	28.7658	44.2256	63.0225	67.3114	53.3291	138.791	-1.38136	3.8967e-06	2.1705e-05	69.8161	133.828	-0.936456	0.000533321	0.001379	lmo0025	NC_003210.1	27495	28199	+	705	protein_coding	phosphoheptose isomerase && PF13580:SIS domain	-
lmo0026	6	12	9	9	6	10	14	6	5	2.93188	5.59651	4.31348	3.70623	2.53477	4.3873	6.4754	2.78686	2.49719	7.91215	8.55381	-0.11666	0.869794	0.910108	8.87814	8.16257	0.116212	0.863309	0.897658	lmo0026	NC_003210.1	28254	28895	+	642	protein_coding	copper homeostasis protein CutC && PF03932:CutC family	-
lmo0027	5476	4795	10886	346	718	397	2873	1507	4088	901.775	753.641	1758.3	48.0182	102.224	58.6986	447.831	235.894	688.069	461.967	2956.75	-2.67812	4.78764e-14	1.42672e-12	6975.86	2840.38	1.29632	0.0228151	0.0423192	lmo0027	NC_003210.1	29100	31004	+	1905	protein_coding	PTS beta-glucoside transporter subunit IIABC && PF00358:phosphoenolpyruvate-dependent sugar phosphotransferase system, EIIA 1|PF00367:phosphotransferase system, EIIB|PF02378:Phosphotransferase system, EIIC	-
lmo0028	36	52	62	73	63	78	84	126	107	12.8922	17.7734	21.7775	22.0315	19.5055	25.0797	28.474	42.8909	39.1648	67.6789	109.163	-0.690181	0.0125615	0.0284446	49.3857	105.266	-1.08977	0.000193335	0.000535883	lmo0028	NC_003210.1	31088	31963	+	876	protein_coding	microcin C7 self-immunity protein MccF && PF02016:LD-carboxypeptidase	-
lmo0029	301	462	598	434	374	329	385	417	421	278.546	408.05	542.778	338.466	299.222	273.356	337.236	366.805	398.197	358.129	421.791	-0.235431	0.21602	0.318955	447.834	405.94	0.142258	0.543312	0.625673	lmo0029	NC_003210.1	32197	32535	+	339	protein_coding	hypothetical protein && PF13273:Protein of unknown function (DUF4064)	-
lmo0030	97	64	93	163	120	160	139	112	96	37.5678	23.6573	35.3279	53.2019	40.1807	55.6375	50.9569	41.2318	38.0016	139.967	119.166	0.231308	0.359649	0.474647	84.0774	114.362	-0.445751	0.0864155	0.135551	lmo0030	NC_003210.1	32571	33380	-	810	protein_coding	hypothetical protein && PF08282:haloacid dehalogenase-like hydrolase	Hydrolase_3
lmo0031	111	91	112	193	228	246	225	301	321	32.9753	25.8017	32.6343	48.319	58.5588	65.6151	63.2692	84.9966	97.4669	211.317	292.726	-0.470154	0.0469471	0.0892234	103.813	282.189	-1.44213	7.36173e-10	4.88612e-09	lmo0031	NC_003210.1	33397	34452	-	1056	protein_coding	LacI family transcription regulator && PF13377:Periplasmic binding protein-like domain|PF00356:Bacterial regulatory proteins, lacI family	LacI
lmo0032	10	4	11	2	3	5	10	9	10	3.24752	1.23981	3.50377	0.547366	0.842298	1.45789	3.07395	2.7782	3.31924	3.19233	10.0077	-1.65584	0.0391833	0.0764677	8.28556	9.62049	-0.216286	0.737779	0.793926	lmo0032	NC_003210.1	34654	35619	+	966	protein_coding	xylose repressor && PF00480:ROK family	ROK
lmo0033	9	22	26	12	8	6	14	22	29	1.17495	2.74119	3.3292	1.32024	0.902938	0.703283	1.73001	2.73003	3.86955	8.15111	22.5734	-1.46204	0.0097628	0.0229441	18.71	21.7924	-0.212507	0.669078	0.734581	lmo0033	NC_003210.1	35616	38018	+	2403	protein_coding	endoglucanase && PF02927:Cellulase N-terminal ig-like domain|PF00759:Glycosyl hydrolase family 9	-
lmo0034	20	18	23	9	13	12	4	9	10	4.63726	3.98332	5.23059	1.75861	2.60596	2.49814	0.877881	1.98355	2.36983	10.7737	7.97362	0.43675	0.508693	0.614972	20.1496	7.71048	1.3951	0.0114806	0.0227053	lmo0034	NC_003210.1	38031	39383	+	1353	protein_coding	PTS cellbiose transporter subunit IIC && PF02378:Phosphotransferase system, EIIC	-
lmo0035	11	16	19	14	17	11	7	16	11	3.17755	4.41124	5.38325	3.40818	4.24561	2.85296	1.914	4.39328	3.24772	13.2356	11.6813	0.180167	0.755014	0.825061	15.1444	11.2909	0.426902	0.436412	0.528814	lmo0035	NC_003210.1	39385	40470	+	1086	protein_coding	glucosamine--fructose-6-phosphate aminotransferase && PF01380:SIS domain	SIS
lmo0036	54	61	68	115	128	199	249	474	302	16.5111	17.8014	20.393	29.633	33.8364	54.6309	72.0652	137.762	94.379	140.581	351.517	-1.32351	1.06281e-05	5.32297e-05	60.3669	339.357	-2.49055	2.79064e-20	5.87641e-19	lmo0036	NC_003210.1	40705	41730	+	1026	protein_coding	putrescine carbamoyltransferase && PF02729:Aspartate/ornithine carbamoyltransferase, carbamoyl-P binding domain|PF00185:Aspartate/ornithine carbamoyltransferase, Asp/Orn binding domain	-
lmo0037	80	102	127	162	146	165	287	357	313	18.1074	22.0347	28.1943	30.9013	28.5701	33.5315	61.4883	76.8075	72.4097	149.496	329.471	-1.14031	3.30199e-08	2.81141e-07	101.81	317.308	-1.63895	2.20461e-13	2.44427e-12	lmo0037	NC_003210.1	41803	43188	+	1386	protein_coding	amino acid transporter && PF13520:Amino acid permease	-
lmo0038	159	160	123	214	209	185	252	346	244	45.6777	43.8701	34.658	51.8103	51.9093	47.7179	68.5254	94.4827	71.6445	191.79	288.941	-0.591542	0.0057127	0.0143904	146.089	278.351	-0.930492	2.53779e-05	8.38387e-05	lmo0038	NC_003210.1	43175	44266	+	1092	protein_coding	agmatine deiminase && PF04371:Porphyromonas-type peptidyl-arginine deiminase	-
lmo0039	135	137	166	245	225	223	299	380	285	44.9586	43.5452	54.2223	68.7607	64.7818	66.6786	94.2527	120.291	97.0085	218.735	331.042	-0.598149	0.00272021	0.00743997	144.569	318.763	-1.14074	2.39226e-08	1.26851e-07	lmo0039	NC_003210.1	44282	45223	+	942	protein_coding	carbamate kinase && PF00696:Amino acid kinase family	AA_kinase
lmo0040	75	105	97	242	174	119	133	167	149	21.1967	28.3229	26.8887	57.6391	42.5155	30.1965	35.5797	44.8634	43.0407	167.721	154.633	0.118414	0.663896	0.752247	91.2722	148.94	-0.705084	0.00272383	0.00619956	lmo0040	NC_003210.1	45325	46434	+	1110	protein_coding	agmatine deiminase && PF04371:Porphyromonas-type peptidyl-arginine deiminase	-
lmo0041	67	64	39	129	139	122	63	42	50	26.947	24.5672	15.3847	43.724	48.3328	44.0553	23.9839	16.0566	20.5538	123.144	53.4476	1.20494	1.0621e-05	5.32297e-05	56.2469	51.2662	0.132897	0.679299	0.743016	lmo0041	NC_003210.1	46451	47230	+	780	protein_coding	hypothetical protein && PF01418:Helix-turn-helix domain, rpiR family|PF01380:SIS domain	SIS
lmo0042	375	376	291	699	695	586	434	463	339	178.245	170.575	135.666	280	285.603	250.084	195.263	209.188	164.692	624.367	423.984	0.55801	0.00272133	0.00743997	344.405	407.674	-0.243914	0.205916	0.285242	lmo0042	NC_003210.1	47335	47994	+	660	protein_coding	DedA protein && PF09335:SNARE associated Golgi protein	-
lmo0043	2723	3313	3433	2167	2301	2920	3294	3465	3134	692.81	804.506	856.705	464.644	506.145	667.041	793.294	837.99	814.989	2342.64	3404.98	-0.539607	0.00451766	0.0116459	3122.44	3275.35	-0.0689239	0.648684	0.718116	lmo0043	NC_003210.1	48074	49306	+	1233	protein_coding	arginine deiminase && PF02274:Amidinotransferase	-
lmo0044	1569	1974	2078	2862	2998	2883	2262	2037	1909	1674.19	2010.35	2174.8	2573.64	2765.7	2762.04	2284.65	2066.06	2081.97	2762.66	2136.2	0.370975	0.0188411	0.0402196	1853.01	2052.53	-0.147497	0.357208	0.450377	rpsF	NC_003210.1	49585	49878	+	294	protein_coding	30S ribosomal protein S6 && PF01250:Ribosomal protein S6	-
lmo0045	3408	3805	3575	4823	5593	4778	4135	3578	3566	1990.92	2121.54	2048.44	2374.48	2824.83	2506.13	2286.52	1986.85	2129.23	4799.85	3884.23	0.305363	0.067676	0.121272	3560.67	3731.55	-0.0676183	0.634747	0.706497	ssb	NC_003210.1	49934	50470	+	537	protein_coding	single-strand binding protein && PF00436:Single-strand binding protein family	-
lmo0046	1285	1207	1128	1418	1797	1305	1007	1113	986	1679.66	1505.8	1446.17	1562.03	2030.76	1531.55	1245.92	1382.87	1317.29	1426.69	1068.91	0.416535	0.0246882	0.0512331	1196.53	1028.56	0.218214	0.160685	0.231232	rpsR	NC_003210.1	50514	50753	+	240	protein_coding	30S ribosomal protein S18 && PF01084:Ribosomal protein S18	-
lmo0047	3058	2147	2100	3382	2997	3111	1452	1920	1291	1567.53	1050.39	1055.82	1460.99	1328.18	1431.8	704.512	935.51	676.38	2995.77	1598.72	0.905864	9.4581e-07	5.91342e-06	2420.3	1539.55	0.652549	0.00201225	0.00469686	lmo0047	NC_003210.1	50907	51518	+	612	protein_coding	hypothetical protein && PF03413:Peptidase propeptide and YPEB domain	-
lmo0048	16725	16870	17122	11068	13872	12842	19740	18480	20451	8531.41	8213.17	8566.43	4757.94	6117.66	5881.53	9531.16	8960.36	10662.4	11955.9	20250.3	-0.760226	2.09684e-05	9.71785e-05	16749.6	19472.6	-0.217302	0.133883	0.197161	lmo0048	NC_003210.1	51775	52389	+	615	protein_coding	sensor histidine kinase AgrB && PF04647:Accessory gene regulator B	-
lmo0049	6016	7263	7647	4739	7258	5214	11118	8401	10137	11649.9	13423.7	14524.3	7733.86	12151.3	9065.43	20379.1	15463.7	20063.7	5441.85	10237.1	-0.911635	3.47981e-05	0.000151384	6900.54	9829.92	-0.510444	0.00285106	0.00644946	lmo0049	NC_003210.1	52373	52534	+	162	protein_coding	hypothetical protein && -	-
lmo0050	1687	1837	1851	1653	1702	1498	3012	2681	3000	408.357	424.4	439.463	337.204	356.185	325.566	690.118	616.866	742.219	1531.65	3000.05	-0.969819	5.26655e-09	5.37477e-08	1774.08	2883.79	-0.700799	3.15888e-06	1.21339e-05	lmo0050	NC_003210.1	52630	53925	+	1296	protein_coding	histidine kinase && PF14501:GHKL domain	-
lmo0051	1046	1063	1088	1111	1256	1429	976	642	713	450.126	436.593	459.221	402.913	467.287	552.125	397.554	262.607	313.601	1202.85	802.806	0.583244	0.00827809	0.0198941	1055.74	769.76	0.455614	0.0129628	0.0253115	lmo0051	NC_003210.1	53944	54672	+	729	protein_coding	response regulator && PF04397:LytTr DNA-binding domain|PF00072:Response regulator receiver domain	LytTR
lmo0052	1946	2311	2201	2406	2252	2053	1959	1650	1433	309.261	350.529	343.078	322.235	309.416	292.937	294.687	249.25	232.764	2116.65	1732.26	0.289081	0.0965629	0.163964	2130.41	1663.11	0.357124	0.024306	0.0448008	lmo0052	NC_003210.1	54839	56812	+	1974	protein_coding	hypothetical protein && PF01368:DHH family|PF02272:DHHA1 domain	-
lmo0053	506	653	518	911	733	536	288	239	270	355.118	437.398	356.568	538.81	444.752	337.746	191.319	159.437	193.674	684.763	274.979	1.31691	5.50375e-09	5.59767e-08	553.107	264.184	1.06651	1.00141e-08	5.62596e-08	rplI	NC_003210.1	56815	57261	+	447	protein_coding	50S ribosomal protein L9 && PF03948:Ribosomal protein L9, C-terminal domain|PF01281:Ribosomal protein L9, N-terminal domain	-
lmo0054	1512	1705	1471	2151	1978	1233	919	808	1038	350.577	377.309	334.53	420.308	396.506	256.683	201.693	178.079	245.989	1684.15	956.479	0.816525	0.000461395	0.0015768	1547.54	919.725	0.75108	1.99325e-05	6.71374e-05	dnaC	NC_003210.1	57286	58638	+	1353	protein_coding	replicative DNA helicase && PF03796:DnaB-like helicase C terminal domain|PF00772:DnaB-like helicase N terminal domain	DnaB_C
lmo0055	1349	1434	1397	2180	2074	2106	1789	1777	1381	327.298	332.064	332.444	445.741	435.043	458.767	410.852	409.815	342.461	2008.8	1698.02	0.242342	0.14313	0.227603	1380.05	1631.99	-0.24207	0.110637	0.167357	purA	NC_003210.1	58897	60189	+	1293	protein_coding	adenylosuccinate synthetase && PF00709:Adenylosuccinate synthetase	-
lmo0056	49	50	47	45	69	55	89	72	97	52.2851	50.9206	49.1893	40.466	63.6536	52.6924	89.891	73.0271	105.789	53.4948	89.2734	-0.73836	0.0152633	0.0335184	48.2236	85.8014	-0.829752	0.00285125	0.00644946	lmo0056	NC_003210.1	60506	60799	+	294	protein_coding	heat shock protein && PF06013:Proteins of 100 residues with WXG	-
lmo0057	18	14	12	17	11	14	9	18	6	1.76077	1.30707	1.15134	1.40144	0.930283	1.22959	0.83333	1.67368	0.599885	13.2411	11.2125	0.234048	0.696311	0.778614	14.5711	10.8207	0.42291	0.458172	0.54885	lmo0057	NC_003210.1	60948	64154	+	3207	protein_coding	hypothetical protein && -	-
lmo0058	9	5	7	4	1	4	3	1	1	5.4717	2.90129	4.17416	2.04944	0.52562	2.18345	1.72641	0.577895	0.621393	2.84556	1.71204	0.728756	0.575043	0.677708	6.96272	1.6312	2.07915	0.0396394	0.0682497	lmo0058	NC_003210.1	64144	64659	+	516	protein_coding	hypothetical protein && PF10661:WXG100 protein secretion system (Wss), protein EssA	-
lmo0059	2	0	2	2	0	0	1	0	2	2.48977	0	2.44202	2.09824	0	0	1.17835	0	2.54475	0.610991	1.06383	-0.770614	0.739136	0.811579	1.33154	1.02099	0.39574	0.825469	1	lmo0059	NC_003210.1	64677	64928	+	252	protein_coding	hypothetical protein && PF08817:WXG100 protein secretion system (Wss), protein YukD	-
lmo0060	9	4	5	7	3	6	2	8	3	2.35873	1.00055	1.28528	1.54607	0.679749	1.41185	0.496146	1.99294	0.803606	5.04687	4.42611	0.183975	0.842214	0.889369	5.98283	4.28966	0.475034	0.584376	0.662972	lmo0060	NC_003210.1	64950	66146	+	1197	protein_coding	hypothetical protein && PF10140:WXG100 protein secretion system (Wss), protein YukC	-
lmo0061	31	20	28	12	20	14	31	35	30	2.16256	1.33161	1.91582	0.705478	1.20623	0.876875	2.04697	2.32083	2.13902	14.5518	33.0229	-1.18367	0.00659917	0.0162929	26.159	31.7788	-0.282082	0.45306	0.543709	lmo0061	NC_003210.1	66160	70656	+	4497	protein_coding	hypothetical protein && PF01580:FtsK/SpoIIIE family|PF12538:DNA transporter	-
lmo0062	2	2	4	2	0	0	0	2	4	1.5844	1.51219	3.10803	1.33524	0	0	0	1.50603	3.23877	0.610991	2.11487	-1.76206	0.372942	0.487015	2.63655	2.05506	0.38036	0.764977	0.816291	lmo0062	NC_003210.1	70676	71071	+	396	protein_coding	hypothetical protein && -	-
lmo0063	1	2	4	1	5	2	5	2	7	1.0457	1.99609	4.1026	0.881259	4.52033	1.87776	4.94905	1.98796	7.48157	2.53638	4.89714	-0.944878	0.376469	0.490117	2.29817	4.7007	-1.02175	0.330246	0.421557	lmo0063	NC_003210.1	71064	71363	+	300	protein_coding	hypothetical protein && PF06013:Proteins of 100 residues with WXG	-
lmo0064	0	7	2	5	8	8	7	4	4	0	2.9856	0.876624	1.88303	3.09082	3.20985	2.96097	1.69911	1.827	6.66676	5.15313	0.367702	0.644744	0.736992	2.93056	4.93315	-0.745829	0.474699	0.56367	lmo0064	NC_003210.1	71360	72061	+	702	protein_coding	hypothetical protein && PF16887:Domain of unknown function (DUF5081)	-
lmo0065	0	8	4	2	3	5	2	3	0	0	7.19311	3.69604	1.58785	2.44342	4.2292	1.78344	2.68643	0	3.19233	1.67583	0.907822	0.484036	0.592129	3.91045	1.6113	1.26706	0.341255	0.433154	lmo0065	NC_003210.1	72062	72394	+	333	protein_coding	hypothetical protein && -	-
lmo0066	35	36	79	95	95	69	73	139	130	6.04952	5.93877	13.3928	13.838	14.1961	10.7079	11.9432	22.8369	22.9659	81.5476	118.094	-0.532898	0.0816674	0.141906	49.4112	114.069	-1.20513	0.00078493	0.0019721	lmo0066	NC_003210.1	72408	74222	+	1815	protein_coding	toxin && PF03496:ADP-ribosyltransferase exoenzyme	-
lmo0067	186	217	249	258	269	265	257	257	202	58.9396	65.629	77.39	68.8984	73.6951	75.3951	77.0853	77.4099	65.4232	250.318	245.812	0.0254292	0.897763	0.932172	215.008	236.273	-0.136379	0.490078	0.576782	lmo0067	NC_003210.1	74239	75228	+	990	protein_coding	dinitrogenase reductase ADP-ribosylation protein && PF03747:ADP-ribosylglycohydrolase	-
lmo0068	118	124	112	156	119	137	69	53	44	114.253	114.59	106.364	127.293	99.6147	119.099	63.2379	48.7786	43.5435	129.991	56.9659	1.189	1.44384e-05	6.99617e-05	116.911	54.6419	1.09458	1.88628e-05	6.38283e-05	lmo0068	NC_003210.1	75342	75665	+	324	protein_coding	hypothetical protein && PF15597:Immunity protein 59	-
lmo0069	58	87	85	103	90	84	35	33	36	61.8885	88.6019	88.9594	92.6221	83.0265	80.4756	35.3504	33.4707	39.2619	87.3206	35.8882	1.28473	1.39658e-05	6.81147e-05	75.739	34.5103	1.13646	0.000185883	0.000518039	lmo0069	NC_003210.1	75832	76125	+	294	protein_coding	hypothetical protein && -	-
lmo0070	95	93	73	123	128	72	43	33	43	41.2207	38.5137	31.0674	44.9771	48.0168	28.0496	17.6605	13.6105	19.0698	101.489	41.1371	1.30569	5.0345e-05	0.000213411	86.2811	39.5163	1.12816	0.000102359	0.000301718	lmo0070	NC_003210.1	76262	76984	+	723	protein_coding	hypothetical protein && -	-
lmo0071	40	50	42	110	88	47	33	17	25	48.6373	58.0258	50.0899	112.719	92.5091	51.311	37.9811	19.6484	31.0696	76.7273	25.9019	1.56963	7.61156e-05	0.00030735	43.5412	24.8111	0.811672	0.0266593	0.0484971	lmo0071	NC_003210.1	77149	77406	+	258	protein_coding	hypothetical protein && PF16895:Domain of unknown function (DUF5085)	-
lmo0072	7	15	13	53	40	12	21	19	19	10.7646	22.0157	19.608	68.6864	53.1804	16.5685	30.5677	27.773	29.8634	32.7301	20.3245	0.690806	0.171354	0.263895	11.5014	19.5329	-0.760844	0.128403	0.190104	lmo0072	NC_003210.1	77863	78066	+	204	protein_coding	hypothetical protein && -	-
lmo0073	8	8	10	40	13	14	14	13	10	8.80592	8.40458	10.7963	37.1056	12.3714	13.8362	14.5867	13.6018	11.2505	20.8982	12.6941	0.72132	0.204829	0.305347	8.58185	12.1933	-0.508663	0.38213	0.473939	lmo0073	NC_003210.1	78090	78374	+	285	protein_coding	hypothetical protein && -	-
lmo0074	21	31	27	28	28	8	23	10	17	14.6398	20.6262	18.4617	16.4502	16.8759	5.00737	15.1771	6.62653	12.113	20.0002	17.2843	0.215322	0.701477	0.782279	26.024	16.543	0.654571	0.145726	0.212421	lmo0074	NC_003210.1	78362	78811	+	450	protein_coding	hypothetical protein && -	-
lmo0075	48	77	84	78	70	67	78	89	92	19.4549	29.7866	33.3933	26.6427	24.5289	24.3818	29.9245	34.2884	38.1121	67.8162	89.3866	-0.39715	0.134729	0.216322	68.7767	86.066	-0.321018	0.25225	0.338375	lmo0075	NC_003210.1	79047	79820	+	774	protein_coding	carboxyphosphonoenolpyruvate phosphonomutase && PF13714:Phosphoenolpyruvate phosphomutase	-
lmo0076	311	326	355	191	203	208	233	227	221	92.6534	92.6958	103.734	47.9546	52.2865	55.6375	65.7054	64.283	67.2945	190.394	234.584	-0.30137	0.132614	0.213385	327.446	225.562	0.538064	0.00230781	0.00532305	lmo0076	NC_003210.1	79817	80869	+	1053	protein_coding	O6-methylguanine-DNA methyltransferase && PF01035:6-O-methylguanine DNA methyltransferase, DNA binding domain|PF02805:Metal binding domain of Ada|PF12833:Helix-turn-helix domain	DNA_binding_1
lmo0077	72	75	96	165	153	208	202	279	241	35.3477	35.1424	46.2265	68.2665	64.94	91.6843	93.8694	130.197	120.929	166.684	248.618	-0.57749	0.0149747	0.033028	80.1763	239.614	-1.57866	1.58144e-11	1.30024e-10	lmo0077	NC_003210.1	80892	81530	-	639	protein_coding	hypothetical protein && PF13599:Pentapeptide repeats (9 copies)	-
lmo0078	265	225	214	313	318	371	305	404	348	86.8687	70.395	68.8054	86.4684	90.1232	109.193	94.6371	125.883	116.596	317.24	363.89	-0.198288	0.33838	0.452388	232.883	350.603	-0.590281	0.00351808	0.00782479	lmo0078	NC_003210.1	81661	82617	+	957	protein_coding	phosphoglycerate dehydrogenase && PF00389:D-isomer specific 2-hydroxyacid dehydrogenase, catalytic domain|PF02826:D-isomer specific 2-hydroxyacid dehydrogenase, NAD binding domain	2-Hacid_dh_C
lmo0079	40	35	70	46	61	56	68	92	92	8.4844	7.08551	14.563	8.2227	11.1862	10.6648	13.6526	18.5489	19.9451	51.6045	86.9943	-0.753641	0.0113437	0.0261441	47.8315	83.8573	-0.808223	0.0120286	0.0236769	lmo0079	NC_003210.1	82959	84437	+	1479	protein_coding	hypothetical protein && PF04740:LXG domain of WXG superfamily	-
lmo0080	32	43	74	73	56	88	89	102	82	25.1598	32.2676	57.0662	48.3699	38.0659	62.1215	66.2355	76.23	65.8957	68.7419	93.8154	-0.450247	0.112083	0.185148	49.0349	90.2779	-0.879441	0.0052404	0.0113284	lmo0080	NC_003210.1	84451	84849	+	399	protein_coding	hypothetical protein && -	-
lmo0081	237	257	243	229	255	280	372	341	334	123.299	127.611	123.996	100.402	114.695	130.79	183.189	168.63	177.601	241.949	360.576	-0.576111	0.00391274	0.010237	243.306	346.546	-0.510175	0.00312473	0.00700851	lmo0081	NC_003210.1	85025	85627	+	603	protein_coding	hypothetical protein && -	-
lmo0082	170	170	125	219	204	278	162	122	91	163.091	155.658	117.62	177.06	169.201	239.458	147.11	111.253	89.2297	222.157	128.477	0.788512	0.00285001	0.00777038	153.717	123.176	0.317405	0.204507	0.283424	lmo0082	NC_003210.1	85902	86228	+	327	protein_coding	hypothetical protein && -	-
lmo0083	65	90	95	69	72	60	98	69	82	55.2607	73.0276	79.2169	49.4365	52.9209	45.7991	78.863	55.7598	71.253	63.408	85.8905	-0.436864	0.120282	0.196837	82.3569	82.4219	-0.000212496	0.999363	0.999704	lmo0083	NC_003210.1	86323	86691	-	369	protein_coding	MerR family transcriptional regulator && PF13411:MerR HTH family regulatory protein	-
lmo0084	148	188	120	170	182	136	221	174	190	47.1842	57.205	37.5238	45.675	50.1646	38.9293	66.6915	52.7294	61.9119	153.808	201.653	-0.390033	0.0845551	0.146658	150.488	193.632	-0.363477	0.110585	0.167357	lmo0084	NC_003210.1	86747	87730	-	984	protein_coding	oxidoreductase && PF00248:Aldo/keto reductase family	Aldo_ket_red
lmo0085	5	5	4	1	0	1	1	2	3	2.27327	2.16966	1.78374	0.383156	0	0.40821	0.430353	0.86433	1.39408	0.632552	2.09146	-1.72133	0.322785	0.437396	4.62702	2.02206	1.20794	0.248187	0.333998	lmo0085	NC_003210.1	88121	88810	+	690	protein_coding	hypothetical protein && -	-
lmo0086	25	44	48	32	48	40	21	29	30	1.3338	2.24051	2.5118	1.43879	2.21404	1.91609	1.06051	1.47068	1.63591	37.9951	27.6371	0.459987	0.23269	0.337922	38.4792	26.6462	0.534792	0.163843	0.235313	lmo0086	NC_003210.1	88888	94767	+	5880	protein_coding	hypothetical protein && -	-
lmo0087	37	29	30	33	24	30	39	33	35	5.03134	3.76376	4.00124	3.78174	2.82153	3.66274	5.01985	4.26545	4.86448	27.4615	36.8818	-0.424819	0.251591	0.359588	31.77	35.4324	-0.158203	0.649091	0.718295	lmo0087	NC_003210.1	94764	97070	+	2307	protein_coding	hypothetical protein && -	-
lmo0088	3	1	4	1	2	2	1	3	1	3.87297	1.23215	5.06494	1.08797	2.23226	2.31823	1.22199	3.68141	1.3195	1.59032	1.69924	-0.107066	0.941298	0.959983	2.64982	1.64429	0.682503	0.595132	0.673348	lmo0088	NC_003210.1	97127	97369	+	243	protein_coding	ATP synthase subunit C && PF00137:ATP synthase subunit C	-
lmo0089	14	21	12	27	24	14	9	14	17	4.25577	6.09271	3.57785	6.91686	6.30744	3.82103	2.58962	4.04527	5.28184	20.3957	13.8686	0.562656	0.275663	0.386394	15.4934	13.3858	0.21768	0.678838	0.742788	lmo0089	NC_003210.1	97381	98412	+	1032	protein_coding	ATP synthase subunit delta && PF00213:ATP synthase delta (OSCP) subunit	-
[truncated: 2,966 more rows]

## Sheet: 3.Primers
	name	sequence
DNA library preparation for Tn-seq sequencing	PBGSF29 ATCACG	TTCCCTACACGACGCTCTTCCGATCTATCACGNN
	PBGSF30 ATCACG	P-CGTGATAGATCGGAAGAGCGTCGTGTAGGGAAAGAGT-P
	PBGSF29 CGATGT)	TTCCCTACACGACGCTCTTCCGATCTCGATGTNN
	PBGSF30 CGATGT	P-ACATCGAGATCGGAAGAGCGTCGTGTAGGGAAAGAGT-P
	PBGSF29 TTAGGC	TTCCCTACACGACGCTCTTCCGATCTTTAGGCNN
	PBGSF30 TTAGGC	P-GCCTAAAGATCGGAAGAGCGTCGTGTAGGGAAAGAGT-P
[truncated: 56 more rows]
